# Supplementary material for: Ethyl 6-amino-5-cyano-2-methyl-4-propyl-4H-pyran-3-carboxyl­ate
Source: Acta Crystallogr Sect E Struct Rep Online. 2009 Oct 28;65(Pt 11):o2862. doi: 10.1107/S1600536809043748 (PMC2971089; doi:10.1107/S1600536809043748)
Supplement: Supplementary file 2 [file e-65-o2862-Isup2.hkl]

#
# h,k,l, Fc-squared, Fo-squared, sigma(Fo-squared) and status flag
#
data_I
_shelx_title ' sad in P-1                       P-1'
_shelx_refln_list_code          4
_shelx_F_calc_maximum      128.47
_exptl_crystal_F_000       267.95
_reflns_d_resolution_high  0.8001
 
loop_
 _symmetry_equiv_pos_as_xyz
 'x, y, z'
 '-x, -y, -z'
 
_cell_length_a     8.1172
_cell_length_b     8.7956
_cell_length_c    11.2877
_cell_angle_alpha 106.082
_cell_angle_beta  107.274
_cell_angle_gamma 103.315
 
_shelx_F_squared_multiplier     1.000
 
loop_
 _refln_index_h
 _refln_index_k
 _refln_index_l
 _refln_F_squared_calc
 _refln_F_squared_meas
 _refln_F_squared_sigma
 _refln_observed_status
   1   0   0       59.63       60.04      1.06 o
   2   0   0      188.34      189.33      7.45 o
   3   0   0       20.79       18.79      0.86 o
   4   0   0      133.02      152.38      1.87 o
   5   0   0      257.36      243.48      2.57 o
   6   0   0        3.19        3.06      1.73 o
   7   0   0       35.65       36.26      3.26 o
   8   0   0        1.05        0.67      1.86 o
   9   0   0        0.02       -0.53      2.93 o
  -9   1   0        0.67        1.06      2.80 o
  -8   1   0        1.50        1.51      1.40 o
  -7   1   0       15.86       12.22      1.53 o
  -6   1   0       19.43       18.52      1.08 o
  -5   1   0        8.33        6.04      0.77 o
  -4   1   0       87.74      104.13      1.72 o
  -3   1   0       28.60       32.81      0.73 o
  -2   1   0     2123.84     1899.63      8.25 o
  -1   1   0     2979.00     2753.81     21.18 o
   1   1   0      176.98      172.79      2.66 o
   2   1   0      503.80      497.79      4.39 o
   3   1   0      987.93      997.86      7.26 o
   4   1   0       80.44       75.48      2.80 o
   5   1   0        3.73        2.40      1.86 o
   6   1   0        0.10       -0.26      1.36 o
   7   1   0       44.68       36.87      2.93 o
   8   1   0        0.72        0.93      2.13 o
  -9   2   0        0.75        0.40      3.06 o
  -8   2   0        0.00        0.93      2.66 o
  -7   2   0       35.20       39.15      6.26 o
  -6   2   0      331.64      345.72     19.04 o
  -5   2   0        7.23        7.87      0.86 o
  -4   2   0        0.16        0.00      1.60 o
  -3   2   0       11.78       20.42      1.21 o
  -2   2   0     1785.18     1771.31      8.65 o
  -1   2   0      704.22      728.19      3.73 o
   0   2   0       46.24       46.06      2.13 o
   1   2   0      122.56      110.89      2.66 o
   2   2   0      155.27      152.96      3.33 o
   3   2   0      116.68      130.06      3.46 o
   4   2   0        0.01        0.20      1.22 o
   5   2   0       41.91       46.86      2.12 o
   6   2   0       54.98       45.39      3.19 o
   7   2   0       15.29       12.91      2.66 o
   8   2   0        2.37        3.73      2.66 o
  -9   3   0        3.16        1.73      3.06 o
  -8   3   0        2.70        3.46      2.93 o
  -7   3   0      344.09      345.98      7.32 o
  -6   3   0       12.20        9.29      1.79 o
  -5   3   0      131.16      129.90      2.30 o
  -4   3   0       11.72       11.89      1.32 o
  -3   3   0        9.43       14.91      1.73 o
  -2   3   0      103.38       97.50      1.42 o
  -1   3   0       27.17       20.13      0.57 o
   0   3   0      693.93      698.92      4.66 o
   1   3   0       35.36       47.66      2.53 o
   2   3   0      447.64      489.88      6.52 o
   3   3   0        0.29        0.74      1.36 o
   4   3   0       14.68       12.20      1.65 o
   5   3   0        7.91        8.52      2.66 o
   6   3   0        5.59        6.92      2.80 o
   7   3   0        0.00        0.53      2.53 o
  -9   4   0        1.52        2.80      3.19 o
  -8   4   0        1.32       -0.53      2.80 o
  -7   4   0       36.41       35.30      2.45 o
  -6   4   0       77.18       75.78      2.58 o
  -5   4   0       60.60       57.18      1.51 o
  -4   4   0       19.37       20.44      1.15 o
  -3   4   0        9.31       11.32      0.67 o
  -2   4   0      422.24      459.27      7.85 o
  -1   4   0        1.35        4.19      0.58 o
   0   4   0     2614.35     2721.27     47.12 o
   1   4   0       20.91       17.84      2.00 o
   2   4   0       25.61       29.00      2.00 o
   3   4   0        0.01        1.60      2.26 o
   4   4   0       14.18       12.65      3.06 o
   5   4   0      123.63      127.40      5.06 o
   6   4   0        0.35       -0.53      2.53 o
   7   4   0        6.25       11.05      3.19 o
  -9   5   0       21.03       19.30      3.46 o
  -8   5   0       12.89       12.40      2.10 o
  -7   5   0        1.25        1.09      1.22 o
  -6   5   0        6.96        6.51      1.11 o
  -5   5   0        4.88        4.94      0.97 o
  -4   5   0       60.26       57.45      0.93 o
  -3   5   0       18.39       18.50      1.16 o
  -2   5   0      238.90      258.91     13.18 o
  -1   5   0      194.82      205.65      4.26 o
   0   5   0      268.45      268.63      3.67 o
   1   5   0       23.71       27.51      1.86 o
   2   5   0        1.27        0.40      2.26 o
   3   5   0        8.90        7.32      3.19 o
   4   5   0        3.14        2.53      2.53 o
   5   5   0        2.74        4.26      2.93 o
   6   5   0        5.85        8.52      3.06 o
  -9   6   0        2.69        3.75      2.20 o
  -8   6   0        1.30        0.93      2.93 o
  -7   6   0       21.77       18.50      2.80 o
  -6   6   0       26.52       26.42      1.42 o
  -5   6   0        1.48        1.70      0.76 o
  -4   6   0      118.87      115.67      1.65 o
  -3   6   0      184.76      199.36      3.06 o
  -2   6   0       67.35       69.12      2.07 o
  -1   6   0       37.36       32.56      1.20 o
   0   6   0       13.64       15.20      1.19 o
   1   6   0       13.47        9.85      2.66 o
   2   6   0       21.54       22.63      3.19 o
   3   6   0       44.10       46.59      3.86 o
   4   6   0        3.21        4.93      2.93 o
   5   6   0        1.02        0.93      2.80 o
  -9   7   0        0.36        2.53      3.33 o
  -8   7   0        5.04       10.12      3.46 o
  -7   7   0       22.22       23.43      3.06 o
  -6   7   0        3.40        2.13      2.26 o
  -5   7   0        7.03        5.90      1.09 o
  -4   7   0       38.27       38.72      1.35 o
  -3   7   0      105.18       95.16      3.19 o
  -2   7   0       69.77       62.79      2.26 o
  -1   7   0       11.64       11.54      1.80 o
   0   7   0       47.96       42.42      1.81 o
   1   7   0       23.97       20.12      1.69 o
   2   7   0       13.19       10.12      3.06 o
   3   7   0        3.84        4.53      2.93 o
   4   7   0        1.76        0.53      3.19 o
  -8   8   0        1.26        1.20      3.19 o
  -7   8   0        0.14       -0.53      2.80 o
  -6   8   0       66.02       70.69      4.53 o
  -5   8   0        2.93        4.54      2.00 o
  -4   8   0       72.58       68.43      3.06 o
  -3   8   0       12.18       12.38      1.55 o
  -2   8   0        0.46       -0.40      2.26 o
  -1   8   0        9.67        8.62      1.00 o
   0   8   0        4.82        2.48      1.19 o
   1   8   0        0.17        0.32      1.33 o
   2   8   0        0.00        0.67      1.53 o
   3   8   0        0.68       -0.39      1.76 o
  -7   9   0        0.00       -1.46      2.93 o
  -6   9   0        0.90        0.13      2.80 o
  -5   9   0        5.61        3.57      1.49 o
  -4   9   0       11.80       15.04      2.13 o
  -3   9   0        1.80        0.93      2.00 o
  -2   9   0        8.10        5.99      2.53 o
  -1   9   0        0.75       -1.60      2.66 o
   0   9   0        4.19        4.93      2.93 o
   1   9   0        1.25        0.00      2.66 o
  -6  10   0        1.11        1.60      3.06 o
  -5  10   0       27.13       27.69      3.73 o
  -4  10   0       14.32       17.04      2.53 o
  -3  10   0        8.01       11.45      2.80 o
  -2  10   0        7.88        7.32      2.93 o
  -1  10   0        0.21       -1.06      2.93 o
   0 -10   1        0.00       -1.86      2.80 o
   1 -10   1        0.57       -0.67      2.93 o
   2 -10   1        3.20        4.93      2.80 o
   3 -10   1       10.30       13.18      2.66 o
   4 -10   1        0.35       -0.90      1.65 o
   5 -10   1        1.38        0.93      2.80 o
   6 -10   1        3.62        3.06      3.19 o
  -2  -9   1        2.16        2.58      1.54 o
  -1  -9   1        8.65        8.04      1.51 o
   0  -9   1       18.12       16.71      1.80 o
   1  -9   1        1.28        0.27      2.66 o
   2  -9   1        2.06        1.86      2.40 o
   3  -9   1        7.70        4.66      2.26 o
   4  -9   1        6.43        6.54      1.60 o
   5  -9   1        1.17        1.59      1.35 o
   6  -9   1        0.85        3.86      3.06 o
   7  -9   1        0.01        0.80      2.93 o
  -3  -8   1        4.27        3.12      1.92 o
  -2  -8   1        4.76        2.99      1.50 o
  -1  -8   1        0.14        0.08      1.37 o
   0  -8   1        6.59        5.02      1.28 o
   1  -8   1        0.34        0.49      0.87 o
   2  -8   1       67.39       68.36      3.79 o
   3  -8   1       30.21       26.30      1.74 o
   4  -8   1      171.49      174.32      4.44 o
   5  -8   1       16.85       15.84      2.93 o
   6  -8   1       17.17       16.64      3.19 o
   7  -8   1        6.28        5.46      2.80 o
   8  -8   1        2.33        2.00      2.80 o
  -5  -7   1        0.72        1.76      2.21 o
  -4  -7   1        0.14       -1.07      1.83 o
  -3  -7   1        1.72        2.48      1.72 o
  -2  -7   1       86.84       83.74      2.78 o
  -1  -7   1        6.98        6.15      1.43 o
   0  -7   1        1.24        0.27      1.07 o
   1  -7   1       11.43       14.18      0.98 o
   2  -7   1       10.78        9.49      0.63 o
   3  -7   1      573.46      592.68      4.99 o
   4  -7   1       35.93       34.85      1.25 o
   5  -7   1        1.15        1.93      0.76 o
   6  -7   1        0.27       -0.27      2.53 o
   7  -7   1       13.62       13.05      2.80 o
   8  -7   1        0.04        0.13      2.80 o
  -6  -6   1        5.82        4.13      3.33 o
  -5  -6   1        0.20        0.27      2.80 o
  -4  -6   1        6.38        7.45      2.93 o
  -3  -6   1        0.47       -0.67      2.66 o
  -2  -6   1       50.27       52.14      2.24 o
  -1  -6   1       63.39       69.85      2.21 o
   0  -6   1       58.73       55.90      2.39 o
   1  -6   1       13.23        9.12      0.80 o
   2  -6   1       85.84       95.33      1.42 o
   3  -6   1       48.78       47.90      0.90 o
   4  -6   1       33.99       33.68      0.82 o
   5  -6   1        4.42        6.39      2.00 o
   6  -6   1        6.83        7.13      1.28 o
   7  -6   1       10.91       10.73      1.49 o
   8  -6   1       22.94       24.03      2.52 o
   9  -6   1        0.11       -2.13      2.30 o
  -6  -5   1        1.51        2.00      2.80 o
  -5  -5   1        1.96        1.33      2.80 o
  -4  -5   1       53.64       53.12      3.86 o
  -3  -5   1      941.49      967.39     11.45 o
  -2  -5   1        1.27        0.21      1.55 o
  -1  -5   1       35.06       32.22      1.37 o
   0  -5   1       59.71       68.66      3.21 o
   1  -5   1        0.00        0.03      0.65 o
   2  -5   1       87.98       89.61      1.11 o
   3  -5   1        0.45        0.49      0.44 o
   4  -5   1       32.01       32.31      1.78 o
   5  -5   1        2.54        2.76      0.97 o
   6  -5   1        0.20        1.36      1.09 o
   7  -5   1       24.59       23.20      1.56 o
   8  -5   1        5.17        6.89      2.24 o
   9  -5   1        4.44        7.45      3.19 o
  -7  -4   1        2.38        2.93      2.80 o
  -6  -4   1        1.23       -0.27      2.66 o
  -5  -4   1       11.30       15.18      2.93 o
  -4  -4   1      336.61      312.83      6.66 o
  -3  -4   1       25.61       25.37      1.82 o
  -2  -4   1       45.96       44.20      2.80 o
  -1  -4   1       28.77       23.96      2.13 o
   0  -4   1      205.67      193.66      4.29 o
   1  -4   1        0.00        0.64      0.62 o
   2  -4   1       23.37       25.44      0.85 o
   3  -4   1        4.65        2.67      0.57 o
   4  -4   1       40.88       51.44      1.39 o
   5  -4   1        0.07        0.59      0.87 o
   6  -4   1       61.95       60.21      1.94 o
   7  -4   1        2.95        3.65      1.83 o
   8  -4   1       11.20       13.45      3.33 o
   9  -4   1       14.04       10.12      3.06 o
  -8  -3   1        0.36       -0.40      2.66 o
  -7  -3   1        2.83        1.60      2.53 o
  -6  -3   1       31.93       30.09      3.19 o
  -5  -3   1        5.22        5.86      2.40 o
  -4  -3   1        0.05        0.38      1.40 o
  -3  -3   1        1.96        1.17      1.36 o
  -2  -3   1       24.39       25.03      2.00 o
  -1  -3   1       37.88       27.29      2.00 o
   0  -3   1       11.59       11.13      0.84 o
   1  -3   1      397.22      378.16      5.42 o
   2  -3   1       30.64       28.55      1.11 o
   3  -3   1      934.26      991.44      8.37 o
   4  -3   1       56.35       64.16      2.80 o
   5  -3   1       85.57       81.41      2.56 o
   6  -3   1        7.63        7.85      2.53 o
   7  -3   1        1.19        0.80      2.80 o
   8  -3   1        2.40        0.93      2.66 o
   9  -3   1        0.77        2.40      2.93 o
  -8  -2   1        4.92        6.26      2.53 o
  -7  -2   1        3.65        1.86      2.13 o
  -6  -2   1        8.07        7.72      2.40 o
  -5  -2   1        1.25        3.39      1.32 o
  -4  -2   1      106.82      118.88      3.59 o
  -3  -2   1        0.46        0.93      1.73 o
  -2  -2   1        0.01        0.13      1.60 o
  -1  -2   1     1630.53     1552.72      8.25 o
   0  -2   1      140.53      121.19      3.59 o
   1  -2   1     1069.19     1079.78      4.77 o
   2  -2   1     2416.97     2326.81     10.51 o
   3  -2   1      137.09      115.32     10.92 o
   4  -2   1        1.46        0.61      0.61 o
   5  -2   1       20.29       18.65      1.04 o
   6  -2   1        4.74        4.59      1.06 o
   7  -2   1        0.68        1.02      1.07 o
   8  -2   1       18.85       16.37      3.19 o
   9  -2   1        0.55        0.67      3.19 o
  -8  -1   1        1.18        0.93      2.13 o
  -7  -1   1        8.81        4.47      1.60 o
  -6  -1   1        0.06        1.00      1.27 o
  -5  -1   1       73.89       84.27      3.06 o
  -4  -1   1        2.35        2.00      1.13 o
  -3  -1   1     1609.34     1706.06     25.69 o
  -2  -1   1      644.81      620.12      5.06 o
  -1  -1   1      939.64      903.36      4.93 o
   0  -1   1      885.39      738.00     54.45 o
   1  -1   1       20.68       20.39      1.26 o
   2  -1   1     2008.86     2016.43     22.30 o
   3  -1   1       31.45       27.55      0.79 o
   4  -1   1      467.87      499.25      2.89 o
   5  -1   1       80.16       85.73      2.95 o
   6  -1   1       14.96       14.45      1.40 o
   7  -1   1        2.21        3.19      1.60 o
   8  -1   1        8.86        8.71      1.63 o
   9  -1   1        6.37        7.32      3.33 o
  -9   0   1        0.43        1.60      2.93 o
  -8   0   1        1.77        1.28      1.60 o
  -7   0   1        1.83        0.64      1.17 o
  -6   0   1        0.01       -0.13      1.60 o
  -5   0   1       69.13       69.65      1.51 o
  -4   0   1      530.84      601.50      5.01 o
  -3   0   1      172.86      162.93      1.60 o
  -2   0   1       15.62       11.68      0.71 o
  -1   0   1      417.35      413.48      5.79 o
   1   0   1       29.71       29.95      1.33 o
   2   0   1       62.33       59.38      1.27 o
   3   0   1      200.58      250.20      2.73 o
   4   0   1      202.30      216.43      2.86 o
   5   0   1       33.47       41.50      1.82 o
   6   0   1       38.90       30.28      1.66 o
   7   0   1        2.60        1.46      1.32 o
   8   0   1        0.32        0.00      2.00 o
  -9   1   1        5.06        4.79      2.93 o
  -8   1   1        4.00        3.75      1.50 o
  -7   1   1       26.14       27.66      1.36 o
  -6   1   1      171.96      180.66      3.23 o
  -5   1   1        7.17        8.09      0.77 o
  -4   1   1      382.78      394.35      7.51 o
  -3   1   1      163.41      151.98      2.28 o
  -2   1   1       26.02       25.59      1.08 o
   0   1   1       12.75       14.38      1.46 o
   1   1   1     1754.52     1653.63      7.99 o
   2   1   1       74.47       56.85      1.57 o
   3   1   1      687.95      810.34     21.43 o
   4   1   1       13.67       17.44      2.13 o
   5   1   1        3.13        3.18      1.36 o
   6   1   1        0.98       -0.12      1.40 o
   7   1   1        0.03        0.53      2.13 o
   8   1   1        0.25        1.06      2.40 o
  -9   2   1        0.74       -0.53      2.80 o
  -8   2   1        4.71        4.53      2.66 o
  -7   2   1      131.54      132.81      2.86 o
  -6   2   1      231.87      244.73      3.59 o
  -5   2   1        6.92        7.85      0.72 o
  -4   2   1       10.39        6.95      0.39 o
  -3   2   1      372.66      401.01      2.74 o
  -2   2   1      111.21       97.53      6.92 o
  -1   2   1      226.86      231.66     19.37 o
   0   2   1      567.72      554.18      4.93 o
   1   2   1      113.65      128.33      3.06 o
   2   2   1        6.91        7.72      1.73 o
   3   2   1       47.62       47.66      2.66 o
   4   2   1       10.67       10.93      1.73 o
   5   2   1        1.34       -0.13      2.13 o
   6   2   1        0.04       -0.40      2.40 o
   7   2   1        9.62       10.65      2.80 o
  -9   3   1       26.41       27.16      3.46 o
  -8   3   1        0.58        2.00      2.40 o
  -7   3   1      397.07      390.18      7.45 o
  -6   3   1        3.45        3.00      1.50 o
  -5   3   1        4.26        7.54      1.17 o
  -4   3   1       58.75       73.35      2.80 o
  -3   3   1      161.53      173.93      2.73 o
  -2   3   1      562.31      593.38     10.78 o
  -1   3   1      153.43      123.78      4.19 o
   0   3   1      743.26      858.27      5.13 o
   1   3   1        1.47        0.53      1.86 o
   2   3   1        7.25        6.66      1.73 o
   3   3   1       19.43       19.17      1.60 o
   4   3   1      106.55      107.16      4.26 o
   5   3   1        0.45        1.06      2.40 o
   6   3   1        4.08        2.66      2.53 o
   7   3   1        2.32        0.80      2.66 o
  -9   4   1        7.37        5.72      3.19 o
  -8   4   1       19.12       15.35      2.21 o
  -7   4   1        1.27        1.66      1.79 o
  -6   4   1        3.42        4.45      1.74 o
  -5   4   1      144.42      140.24     10.05 o
  -4   4   1      160.73      182.37      1.76 o
  -3   4   1        4.41        1.46      0.82 o
  -2   4   1      149.81      150.73      2.26 o
  -1   4   1       72.00       88.10      2.13 o
   0   4   1      369.89      437.26      4.33 o
   1   4   1        1.36        1.46      1.36 o
   2   4   1       13.24       11.44      1.65 o
   3   4   1      135.93      115.15      4.39 o
   4   4   1      146.67      161.61      5.46 o
   5   4   1       72.32       73.35      4.39 o
   6   4   1        0.03       -0.40      2.80 o
  -9   5   1       15.70       15.41      2.53 o
  -8   5   1        9.72       12.45      2.16 o
  -7   5   1       23.73       18.50      2.93 o
  -6   5   1       58.11       49.07      1.79 o
  -5   5   1        4.67        3.42      1.20 o
  -4   5   1       86.43       95.22      1.63 o
  -3   5   1        0.02        0.37      0.89 o
  -2   5   1      171.54      177.57      2.68 o
  -1   5   1       58.08       53.54      1.20 o
   0   5   1      104.97      107.80      2.68 o
   1   5   1      184.26      197.37      3.57 o
   2   5   1       10.05       10.78      2.53 o
   3   5   1      242.81      245.61      6.39 o
   4   5   1        0.06        0.27      2.53 o
   5   5   1        0.01        0.80      2.80 o
   6   5   1        9.45       13.84      3.46 o
  -9   6   1        5.64        8.92      3.33 o
  -8   6   1        0.48        1.46      2.80 o
  -7   6   1      156.15      157.08      5.46 o
  -6   6   1       36.99       37.86      1.46 o
  -5   6   1        4.11        3.15      0.85 o
  -4   6   1        0.33        0.37      1.04 o
  -3   6   1       22.98       24.02      1.41 o
  -2   6   1        0.37        0.81      1.36 o
  -1   6   1       10.99        8.45      0.80 o
   0   6   1        0.48        0.13      2.26 o
   1   6   1       91.92       84.66      4.13 o
   2   6   1        0.25       -0.80      2.66 o
   3   6   1       22.89       22.63      3.19 o
   4   6   1        0.00       -0.40      2.66 o
   5   6   1        0.00       -0.93      2.66 o
  -9   7   1        4.64        6.79      3.19 o
  -8   7   1        3.81        4.66      2.66 o
  -7   7   1       82.73       77.21      4.53 o
  -6   7   1        0.23       -0.53      2.26 o
  -5   7   1        9.43       10.82      1.19 o
  -4   7   1       52.99       54.81      3.26 o
  -3   7   1      138.48      134.93      5.32 o
  -2   7   1      167.77      170.01      3.39 o
  -1   7   1        2.49        1.15      0.75 o
   0   7   1      102.58       84.78      2.36 o
   1   7   1       10.09       10.38      2.80 o
   2   7   1        1.72        2.66      2.93 o
   3   7   1        1.58        1.60      2.66 o
   4   7   1        3.78        4.26      3.33 o
  -8   8   1        0.64        0.13      2.80 o
  -7   8   1        9.78       11.18      3.33 o
  -6   8   1        8.94        9.32      3.06 o
  -5   8   1       35.16       39.63      1.86 o
  -4   8   1       10.95        8.92      1.41 o
  -3   8   1        0.77        0.00      2.13 o
  -2   8   1        5.41        5.19      2.53 o
  -1   8   1        7.93        6.28      1.46 o
   0   8   1       17.14       19.43      1.57 o
   1   8   1        3.69        3.12      1.39 o
   2   8   1        6.06        6.06      1.67 o
  -7   9   1        2.26        1.06      2.80 o
  -6   9   1       10.91       12.91      3.46 o
  -5   9   1       18.29       20.55      2.33 o
  -4   9   1       22.03       24.63      2.66 o
  -3   9   1        0.75        0.40      2.26 o
  -2   9   1        1.14        2.13      2.53 o
  -1   9   1        0.59        1.60      2.80 o
   0   9   1        0.18       -1.06      2.93 o
   1   9   1        0.61       -1.86      3.19 o
  -5  10   1        4.67        5.06      3.19 o
  -4  10   1        0.01        0.00      2.13 o
  -3  10   1        1.66        3.86      2.80 o
  -2  10   1        8.92        7.45      3.33 o
  -1 -10   2        1.50        2.80      3.06 o
   0 -10   2        0.00       -0.53      3.06 o
   1 -10   2        0.43        0.53      2.93 o
   2 -10   2        0.27       -0.13      2.66 o
   3 -10   2        1.88        0.40      2.26 o
   4 -10   2       39.45       44.23      2.43 o
   5 -10   2        0.00       -0.67      2.66 o
   6 -10   2        5.29        6.52      2.93 o
  -2  -9   2        0.59        0.47      1.57 o
  -1  -9   2        4.42        2.68      1.43 o
   0  -9   2       13.03       14.10      1.52 o
   1  -9   2       11.44       11.47      1.21 o
   2  -9   2        3.78        3.59      2.40 o
   3  -9   2       14.90        8.52      2.13 o
   4  -9   2        7.51        8.26      1.69 o
   5  -9   2       18.60       21.17      3.19 o
   6  -9   2       10.60        5.46      3.19 o
   7  -9   2        0.77       -0.80      3.06 o
  -4  -8   2       10.69       10.50      2.33 o
  -3  -8   2        1.99        0.71      1.69 o
  -2  -8   2        0.29       -0.11      1.55 o
  -1  -8   2        0.00        0.13      1.28 o
   0  -8   2       41.91       35.31      1.77 o
   1  -8   2        4.15        1.25      0.97 o
   2  -8   2      104.12      101.79      1.81 o
   3  -8   2       44.36       44.18      1.93 o
   4  -8   2       19.29       18.06      0.92 o
   5  -8   2        0.01        0.00      2.66 o
   6  -8   2        2.53        4.93      2.93 o
   7  -8   2       16.08       11.32      2.93 o
   8  -8   2        0.51        2.26      2.66 o
  -5  -7   2        0.13        0.63      1.88 o
  -4  -7   2       13.51       12.39      2.02 o
  -3  -7   2        1.21        0.53      1.93 o
  -2  -7   2        1.63        1.40      1.50 o
  -1  -7   2      121.37      108.35      4.79 o
   0  -7   2        6.59        6.35      1.21 o
   1  -7   2        5.76        6.66      0.96 o
   2  -7   2        3.47        3.56      0.77 o
   3  -7   2       93.91       98.25      1.56 o
   4  -7   2        2.51        3.10      1.01 o
   5  -7   2        4.20        4.27      0.57 o
   6  -7   2       10.34        8.25      2.66 o
   7  -7   2       53.42       53.51      4.13 o
   8  -7   2        1.04        2.93      2.80 o
  -6  -6   2       24.14       25.76      2.64 o
  -5  -6   2        3.26        4.08      2.02 o
  -4  -6   2        2.66        4.16      1.93 o
  -3  -6   2      157.26      171.13      6.06 o
  -2  -6   2        7.30        8.10      1.63 o
  -1  -6   2       76.39       68.62      2.14 o
   0  -6   2       17.47       19.49      1.49 o
   1  -6   2        1.57        0.73      0.76 o
   2  -6   2      127.23      122.56      1.76 o
   3  -6   2        7.29        6.68      0.83 o
   4  -6   2       23.55       22.71      0.95 o
   5  -6   2       13.62       11.95      1.37 o
   6  -6   2       72.00       73.11      2.17 o
   7  -6   2       40.64       39.65      2.72 o
   8  -6   2        4.25        3.59      2.14 o
  -7  -5   2        6.40        7.72      3.46 o
  -6  -5   2        2.05        2.13      2.93 o
  -5  -5   2       19.96       20.90      2.93 o
  -4  -5   2      237.49      232.70      6.12 o
  -3  -5   2      266.01      254.13      4.14 o
  -2  -5   2        1.42        1.73      1.16 o
  -1  -5   2        6.70        7.85      1.03 o
   0  -5   2      191.32      223.24      2.39 o
   1  -5   2        3.06        4.53      0.59 o
   2  -5   2       34.02       35.41      0.85 o
   3  -5   2        1.82        1.99      0.66 o
   4  -5   2       67.94       63.49      2.15 o
   5  -5   2       67.67       70.20      1.84 o
   6  -5   2       12.72       11.14      1.38 o
   7  -5   2       19.47       18.36      2.30 o
   8  -5   2        8.19        5.46      3.06 o
   9  -5   2        0.32        3.59      3.33 o
  -7  -4   2       14.57       17.71      3.33 o
  -6  -4   2       11.66       11.71      2.93 o
  -5  -4   2        1.28        2.26      2.13 o
  -4  -4   2      307.14      297.13      6.39 o
  -3  -4   2        0.10        0.55      1.28 o
  -2  -4   2       12.49        9.60      1.36 o
  -1  -4   2       69.45       77.18      1.91 o
   0  -4   2     1456.71     1601.05     12.30 o
   1  -4   2        0.00        0.01      0.54 o
   2  -4   2       72.48       83.88      1.01 o
   3  -4   2      147.19      145.29      1.43 o
   4  -4   2        1.84        2.52      0.43 o
   5  -4   2        9.91        8.25      1.21 o
   6  -4   2        2.48        1.71      1.27 o
   7  -4   2      115.70      104.50      4.93 o
   8  -4   2        0.27        3.99      3.19 o
   9  -4   2       16.60       30.09      3.86 o
  -8  -3   2        1.73        2.40      2.80 o
  -7  -3   2        3.89        6.26      2.66 o
  -6  -3   2       14.62       15.18      2.80 o
  -5  -3   2        2.66        2.66      2.13 o
  -4  -3   2       80.63       80.07      4.26 o
  -3  -3   2       22.65       30.09      2.40 o
  -2  -3   2        1.00        1.66      1.08 o
  -1  -3   2       41.55       45.69      1.55 o
   0  -3   2       23.35       19.06      0.81 o
   1  -3   2       83.86       82.35      1.63 o
   2  -3   2        0.32        0.16      0.52 o
   3  -3   2      540.43      581.66      5.03 o
   4  -3   2      158.14      141.30      2.78 o
   5  -3   2       58.27       57.56      1.74 o
   6  -3   2      240.70      244.11      7.19 o
   7  -3   2       72.37       72.38      1.60 o
   8  -3   2       13.97       15.84      3.33 o
   9  -3   2        4.09        4.13      3.46 o
  -8  -2   2        1.51        0.80      2.40 o
  -7  -2   2        7.28        7.19      2.40 o
  -6  -2   2        8.52       10.83      1.65 o
  -5  -2   2       58.94       68.46      2.26 o
  -4  -2   2        0.22        1.46      1.73 o
  -3  -2   2      417.19      481.72      4.14 o
  -2  -2   2      617.59      640.51      4.33 o
  -1  -2   2      236.64      228.13      1.89 o
   0  -2   2      232.61      249.91      3.90 o
   1  -2   2        5.78       13.43      0.64 o
   2  -2   2        0.84        0.06      0.81 o
   3  -2   2       22.31       22.27      0.84 o
   4  -2   2        1.14        0.71      0.82 o
   5  -2   2        0.30        0.69      0.91 o
   6  -2   2      223.73      237.11      3.18 o
   7  -2   2       51.88       49.92      2.00 o
   8  -2   2        5.30        4.39      2.93 o
  -9  -1   2        0.68        0.27      2.80 o
  -8  -1   2        0.12        1.06      2.26 o
  -7  -1   2       18.02       14.90      5.06 o
  -6  -1   2       42.90       40.04      1.88 o
  -5  -1   2       21.99       19.09      1.46 o
  -4  -1   2      469.36      557.45      4.93 o
  -3  -1   2      425.97      463.64      3.57 o
  -2  -1   2        0.19        0.22      1.12 o
  -1  -1   2      302.45      292.73      3.19 o
   0  -1   2      405.32      435.87      6.05 o
   1  -1   2       20.43       24.75      0.84 o
   2  -1   2     1400.31     1471.43     14.51 o
   3  -1   2        0.00        1.08      0.99 o
   4  -1   2      530.04      525.41     14.18 o
   5  -1   2        7.16        5.46      1.60 o
   6  -1   2        2.34        2.13      1.60 o
   7  -1   2       18.83       19.57      2.13 o
   8  -1   2        1.06        6.66      3.19 o
  -9   0   2        1.24        4.13      2.80 o
  -8   0   2        0.43        0.21      1.59 o
  -7   0   2       21.79       21.57      1.76 o
  -6   0   2       42.00       41.72      1.76 o
  -5   0   2       82.80       86.24      1.89 o
  -4   0   2     1220.19     1396.69     13.83 o
  -3   0   2      100.46      115.43      1.74 o
  -2   0   2     3682.43     3582.39     21.77 o
  -1   0   2      830.04      818.69      4.53 o
   0   0   2     2725.64     2247.48     30.35 o
   1   0   2      101.41       86.40      2.26 o
   2   0   2       16.31       18.37      1.86 o
   3   0   2      312.95      315.44      3.15 o
   4   0   2        7.22       10.88      1.32 o
   5   0   2       80.09       80.94      3.19 o
   6   0   2       21.61       21.96      2.40 o
   7   0   2        3.31        0.27      1.86 o
   8   0   2        0.82        1.60      2.13 o
  -9   1   2        1.14        1.86      2.80 o
  -8   1   2        5.95        4.66      2.53 o
  -7   1   2        7.91        8.12      1.25 o
  -6   1   2      103.33      110.39      2.28 o
  -5   1   2       10.66       10.16      0.99 o
  -4   1   2        0.69        0.20      0.61 o
  -3   1   2        5.74        7.91      0.71 o
  -2   1   2     1474.29     1393.08      5.58 o
  -1   1   2     1746.14     1567.25     26.16 o
   0   1   2      194.83      214.48      2.08 o
   1   1   2        4.37        4.79      1.60 o
   2   1   2       17.20       15.64      1.36 o
   3   1   2        2.63        3.06      2.00 o
   4   1   2        6.24        5.44      1.40 o
   5   1   2        0.47        0.18      1.40 o
   6   1   2       45.27       40.07      3.06 o
   7   1   2        6.64        4.53      2.40 o
   8   1   2        6.02        6.26      2.40 o
  -9   2   2        0.01       -0.40      2.66 o
  -8   2   2       20.00       21.57      3.06 o
  -7   2   2        0.52        0.21      0.96 o
  -6   2   2        0.28        1.63      0.66 o
  -5   2   2      246.90      266.83      8.32 o
  -4   2   2       68.17       83.49      1.50 o
  -3   2   2     1844.68     2013.16      9.66 o
  -2   2   2       13.45        9.82      0.52 o
  -1   2   2       60.24       47.41      3.06 o
   0   2   2        7.56        9.03      1.01 o
   1   2   2       11.17       14.51      2.00 o
   2   2   2        6.19        3.86      1.60 o
   3   2   2        1.83        1.00      1.27 o
   4   2   2       26.30       30.26      1.88 o
   5   2   2        1.00        2.40      2.26 o
   6   2   2       39.31       33.68      3.19 o
   7   2   2        0.02        0.00      2.53 o
 -10   3   2        0.00        0.80      3.06 o
  -9   3   2       14.55       16.24      3.19 o
  -8   3   2       17.21       15.44      2.93 o
  -7   3   2        4.33        4.82      1.83 o
  -6   3   2       18.36       18.84      1.32 o
  -5   3   2        8.66        8.45      0.50 o
  -4   3   2       62.13       71.04      1.13 o
  -3   3   2        4.75        4.67      0.53 o
  -2   3   2        0.00        0.67      1.33 o
  -1   3   2      131.48      137.93      2.48 o
   0   3   2      403.45      401.47     13.38 o
   1   3   2        6.15        8.39      2.13 o
   2   3   2        1.41        2.11      1.28 o
   3   3   2        5.54        7.06      2.00 o
   4   3   2      267.55      252.53      6.12 o
   5   3   2        1.12        1.20      2.66 o
   6   3   2        0.41       -1.33      2.80 o
   7   3   2        8.59        9.45      3.33 o
  -9   4   2        6.19        9.85      3.19 o
  -8   4   2        2.75        2.66      1.83 o
  -7   4   2        9.33        9.53      2.60 o
  -6   4   2        0.07       -0.67      2.13 o
  -5   4   2        0.76        2.09      0.45 o
  -4   4   2       65.92       61.65      1.69 o
  -3   4   2        2.20        0.80      1.06 o
  -2   4   2      115.78      117.88      2.93 o
  -1   4   2        5.92        6.38      0.69 o
   0   4   2       89.96      100.91      2.48 o
   1   4   2        7.42        7.14      1.46 o
   2   4   2       13.45       12.65      2.53 o
   3   4   2      464.07      492.01      8.52 o
   4   4   2       47.23       45.66      3.73 o
   5   4   2        0.44       -0.13      2.40 o
   6   4   2        0.03        2.80      3.06 o
  -9   5   2        3.70        4.66      2.93 o
  -8   5   2       16.56       19.04      3.06 o
  -7   5   2        5.04        1.60      2.13 o
  -6   5   2       20.41       17.91      1.27 o
  -5   5   2        1.31        1.65      0.41 o
  -4   5   2        1.59        1.69      0.91 o
  -3   5   2       17.89       20.50      1.86 o
  -2   5   2       38.34       42.97      1.83 o
  -1   5   2       92.90       85.78      1.52 o
   0   5   2       20.31       16.97      1.69 o
   1   5   2        0.20        0.53      2.26 o
   2   5   2       80.42       79.07      4.13 o
   3   5   2        9.14        9.58      2.93 o
   4   5   2        1.16        0.93      2.40 o
   5   5   2        0.08       -2.00      2.80 o
  -9   6   2        2.30        2.00      3.19 o
  -8   6   2        0.51       -0.14      1.28 o
  -7   6   2       32.90       32.41      1.55 o
  -6   6   2        8.60        8.86      0.61 o
  -5   6   2       14.63       17.16      1.25 o
  -4   6   2       10.21        7.72      1.46 o
  -3   6   2      651.66      692.61      5.51 o
  -2   6   2       11.55       11.73      1.63 o
  -1   6   2        1.31        1.26      0.86 o
   0   6   2        0.16       -0.67      2.00 o
   1   6   2        1.31        1.06      2.26 o
   2   6   2       41.59       45.66      3.86 o
   3   6   2        5.68        5.46      3.06 o
   4   6   2        0.21        0.00      2.66 o
  -9   7   2        0.47        3.19      2.93 o
  -8   7   2        5.74        6.52      3.19 o
  -7   7   2       19.12       16.64      2.93 o
  -6   7   2        0.05        0.26      0.88 o
  -5   7   2        0.31        1.02      1.19 o
  -4   7   2      277.85      282.62      5.32 o
  -3   7   2       89.54       86.10      2.54 o
  -2   7   2      108.25      111.95      4.39 o
  -1   7   2        0.25        0.34      0.63 o
   0   7   2        0.00        0.67      2.66 o
   1   7   2        3.40        1.33      2.53 o
   2   7   2        2.84        3.59      3.06 o
   3   7   2        0.04       -1.06      2.80 o
  -8   8   2        6.22        5.32      2.93 o
  -7   8   2       16.33       24.36      3.59 o
  -6   8   2        2.06        4.66      2.93 o
  -5   8   2        0.37        0.16      1.39 o
  -4   8   2       37.64       39.80      2.66 o
  -3   8   2        3.55        3.99      2.26 o
  -2   8   2        1.40        1.33      2.53 o
  -1   8   2        0.23        2.00      2.66 o
   0   8   2       18.90       17.79      1.63 o
   1   8   2       11.12        8.12      2.93 o
   2   8   2        4.23        3.73      2.93 o
  -7   9   2        0.17        0.40      2.93 o
  -6   9   2       15.07       17.31      3.46 o
  -5   9   2        7.02        8.49      2.33 o
  -4   9   2       15.91       17.44      2.53 o
  -3   9   2        0.03        0.13      2.53 o
  -2   9   2        2.02        3.46      2.93 o
  -1   9   2        0.42       -0.80      2.93 o
   0   9   2        0.22        0.53      3.06 o
  -4  10   2        4.44        2.66      2.40 o
  -1 -10   3        0.23        1.46      3.19 o
   0 -10   3        0.61        0.27      2.93 o
   1 -10   3        0.48       -0.80      2.93 o
   2 -10   3        1.46        1.20      2.53 o
   3 -10   3        1.54        0.93      2.26 o
   4 -10   3       36.98       36.34      3.73 o
   5 -10   3        4.30        3.86      2.80 o
   6 -10   3        0.50       -0.67      2.80 o
  -3  -9   3        5.49        5.91      1.92 o
  -2  -9   3        0.18        0.90      1.61 o
  -1  -9   3        0.75        0.07      1.45 o
   0  -9   3        4.57        3.28      1.18 o
   1  -9   3        0.47        0.32      0.99 o
   2  -9   3        7.23        6.49      1.08 o
   3  -9   3        9.83        2.66      2.40 o
   4  -9   3       11.50       14.38      3.06 o
   5  -9   3        0.18        1.33      2.80 o
   6  -9   3       30.77       31.55      3.73 o
   7  -9   3        0.69        2.53      3.06 o
  -4  -8   3        0.90        0.11      2.01 o
  -3  -8   3        0.90        0.37      1.67 o
  -2  -8   3       23.82       21.95      2.66 o
  -1  -8   3       33.42       26.02      1.89 o
   0  -8   3       78.77       77.49      2.34 o
   1  -8   3       45.37       43.01      2.93 o
   2  -8   3       88.76       94.80      1.85 o
   3  -8   3       89.44       94.49      2.24 o
   4  -8   3       12.67       11.61      1.04 o
   5  -8   3       18.95       19.30      3.19 o
   6  -8   3       25.72       26.22      3.46 o
   7  -8   3        8.85        8.65      3.06 o
  -5  -7   3        3.35        5.15      2.02 o
  -4  -7   3        1.20       -0.19      2.01 o
  -3  -7   3       59.46       64.54      2.84 o
  -2  -7   3        0.64        0.64      1.55 o
  -1  -7   3        7.44        4.48      1.45 o
   0  -7   3        0.26        0.12      1.16 o
   1  -7   3        7.54        6.81      1.01 o
   2  -7   3       33.80       29.61      1.00 o
   3  -7   3      170.36      175.02      1.87 o
   4  -7   3      110.08      113.45      1.81 o
   5  -7   3        3.34        3.26      0.66 o
   6  -7   3        0.25        0.40      2.66 o
   7  -7   3       10.88       10.38      3.06 o
   8  -7   3        1.13        1.21      2.27 o
  -6  -6   3       14.69       14.88      2.26 o
  -5  -6   3        0.15       -0.47      1.83 o
  -4  -6   3       21.40       19.69      2.21 o
  -3  -6   3       28.09       24.80      2.16 o
  -2  -6   3        0.15       -0.04      1.50 o
  -1  -6   3      231.22      254.65      5.06 o
   0  -6   3       28.11       26.31      1.27 o
   1  -6   3      169.05      168.19      1.84 o
   2  -6   3       73.40       83.42      1.22 o
   3  -6   3        0.75        0.78      0.61 o
   4  -6   3      190.81      179.08      2.64 o
   5  -6   3        5.87        4.73      0.85 o
   6  -6   3        7.38        8.81      1.34 o
   7  -6   3        0.37       -0.29      1.92 o
   8  -6   3       10.83       12.32      2.35 o
  -7  -5   3       19.17       20.11      2.59 o
  -6  -5   3        9.35       11.64      2.05 o
  -5  -5   3      142.44      147.34      3.81 o
  -4  -5   3        2.36        0.89      1.65 o
  -3  -5   3       22.65       21.77      2.40 o
  -2  -5   3        0.04        0.46      1.09 o
  -1  -5   3        5.30        5.32      1.06 o
   0  -5   3      664.84      748.34      7.63 o
   1  -5   3        2.65        2.31      0.63 o
   2  -5   3      355.33      360.42      2.17 o
   3  -5   3       43.37       43.91      1.07 o
   4  -5   3       24.46       26.92      0.86 o
   5  -5   3        0.51        0.39      0.31 o
   6  -5   3       54.64       54.88      2.72 o
   7  -5   3       11.83       14.37      2.86 o
   8  -5   3       13.20       13.18      3.59 o
  -8  -4   3        1.69        3.02      2.01 o
  -7  -4   3        0.30        0.40      2.66 o
  -6  -4   3        0.34       -1.06      2.53 o
  -5  -4   3        6.78        6.66      2.26 o
  -4  -4   3        9.43        9.06      1.59 o
  -3  -4   3       33.25       31.93      1.48 o
  -2  -4   3       14.50       14.65      1.50 o
  -1  -4   3       24.93       32.05      1.46 o
   0  -4   3      308.69      317.19      4.10 o
   1  -4   3      125.58      119.62      2.05 o
   2  -4   3      138.26      145.85      1.63 o
   3  -4   3      134.66      144.40      2.01 o
   4  -4   3       18.90       22.02      1.55 o
   5  -4   3       84.25       82.51      2.41 o
   6  -4   3       64.95       62.61      1.75 o
   7  -4   3      102.11       95.85      4.79 o
   8  -4   3        0.18        0.67      3.06 o
  -8  -3   3        8.18        7.99      2.93 o
  -7  -3   3       10.16       11.58      2.93 o
  -6  -3   3       80.36       77.48      4.13 o
  -5  -3   3        6.56        4.41      1.46 o
  -4  -3   3       47.05       33.75      3.13 o
  -3  -3   3      122.24      154.98      2.87 o
  -2  -3   3        7.69        7.09      1.53 o
  -1  -3   3        6.71        9.21      0.93 o
   0  -3   3        7.25        6.71      0.70 o
   1  -3   3      268.82      292.46      2.90 o
   2  -3   3       86.90       91.07      1.12 o
   3  -3   3       65.28       76.02      1.52 o
   4  -3   3       25.88       21.49      0.84 o
   5  -3   3        8.12        7.01      0.95 o
   6  -3   3       81.06       87.22      2.26 o
   7  -3   3        2.04        2.00      1.09 o
   8  -3   3        2.23        1.06      3.19 o
  -9  -2   3        0.46        1.86      2.66 o
  -8  -2   3        2.49        1.20      2.53 o
  -7  -2   3       33.95       26.89      2.93 o
  -6  -2   3        0.83        0.89      1.50 o
  -5  -2   3        2.93        1.81      1.36 o
  -4  -2   3        3.75        5.06      1.73 o
  -3  -2   3     1018.67     1097.87      9.92 o
  -2  -2   3      369.54      368.42      3.43 o
  -1  -2   3      412.83      404.82      4.53 o
   0  -2   3       31.51       30.06      0.66 o
   1  -2   3     2220.69     2089.41      8.37 o
   2  -2   3       92.35       75.81      1.48 o
   3  -2   3        3.00        2.42      0.75 o
   4  -2   3      222.57      242.87      2.60 o
   5  -2   3       82.17       84.44      2.22 o
   6  -2   3        0.75        2.20      1.37 o
   7  -2   3        1.91        1.96      1.42 o
   8  -2   3        7.92        5.46      3.33 o
  -9  -1   3        0.01        1.60      2.66 o
  -8  -1   3        0.88        0.80      2.40 o
  -7  -1   3       36.88       31.29      4.06 o
  -6  -1   3       52.98       56.56      1.85 o
  -5  -1   3      271.93      295.88     11.65 o
  -4  -1   3      100.63      127.50      3.30 o
  -3  -1   3        5.04        2.66      0.94 o
  -2  -1   3        0.40        0.00      1.46 o
  -1  -1   3      140.50      133.92      2.66 o
   0  -1   3    16504.45    13224.13    149.03 o
   1  -1   3        4.20        3.26      0.99 o
   2  -1   3        8.91        9.39      1.13 o
   3  -1   3       95.85       93.08      5.26 o
   4  -1   3        8.36        7.73      1.22 o
   5  -1   3        3.98        3.73      1.73 o
   6  -1   3       16.87       18.77      2.13 o
   7  -1   3        8.25       10.25      2.13 o
   8  -1   3        8.77        5.32      3.46 o
  -9   0   3        2.19        4.26      2.66 o
  -8   0   3        5.02        3.97      1.37 o
  -7   0   3        0.09        0.67      2.00 o
  -6   0   3       17.45       17.97      2.86 o
  -5   0   3        6.09        5.35      1.06 o
  -4   0   3       31.69       29.64      0.94 o
  -3   0   3        7.34        5.56      0.63 o
  -2   0   3       44.43       33.49      0.67 o
  -1   0   3     3589.15     3122.61     42.07 o
   0   0   3     1583.97     1519.84     31.15 o
   1   0   3       89.54       98.11      2.66 o
   2   0   3       83.63       94.38      2.93 o
   3   0   3       23.04       17.84      2.00 o
   4   0   3        0.86        0.13      1.21 o
   5   0   3        3.02        2.26      2.00 o
   6   0   3        4.48        5.19      2.26 o
   7   0   3        7.02        4.93      2.13 o
  -9   1   3       10.38       10.65      2.93 o
  -8   1   3        0.10        0.67      2.26 o
  -7   1   3        4.48        3.48      1.23 o
  -6   1   3      364.27      363.53      3.11 o
  -5   1   3       13.56       12.01      1.06 o
  -4   1   3       12.68       14.33      0.69 o
  -3   1   3        0.07        0.82      0.63 o
  -2   1   3     1003.81      934.72      6.33 o
  -1   1   3       62.95       64.51      1.32 o
   0   1   3      201.23      195.64      4.62 o
   1   1   3       13.99       11.70      1.17 o
   2   1   3       33.81       40.87      2.26 o
   3   1   3       30.56       35.12      1.69 o
   4   1   3        3.74        5.40      1.50 o
   5   1   3        2.62        4.39      2.40 o
   6   1   3       22.42       16.64      2.66 o
   7   1   3        0.00        2.26      2.53 o
 -10   2   3        8.14        6.66      2.93 o
  -9   2   3        1.19        2.80      2.66 o
  -8   2   3        0.27        1.33      2.26 o
  -7   2   3      429.25      446.02      6.59 o
  -6   2   3        1.11        1.21      0.71 o
  -5   2   3      268.62      234.54      4.45 o
  -4   2   3       46.53       46.25      1.25 o
  -3   2   3        1.14        0.74      0.67 o
  -2   2   3      227.70      239.22      7.59 o
  -1   2   3       30.17       27.76      0.87 o
   0   2   3       12.65       11.99      0.99 o
   1   2   3       60.35       70.36      1.95 o
   2   2   3       88.54       93.10      2.44 o
   3   2   3        3.17        2.05      1.55 o
   4   2   3        7.92        7.32      2.66 o
   5   2   3       37.07       38.74      3.46 o
   6   2   3        0.11       -0.13      2.53 o
   7   2   3        0.80       -0.80      2.66 o
 -10   3   3        2.04        2.66      2.93 o
  -9   3   3        1.17        3.46      2.80 o
  -8   3   3        2.37        1.60      2.40 o
  -7   3   3      107.04      101.33      3.19 o
  -6   3   3       71.69       76.11      1.18 o
  -5   3   3       22.10       22.15      1.60 o
  -4   3   3       37.77       35.29      1.22 o
  -3   3   3       70.90       76.01      1.86 o
  -2   3   3      319.28      327.62      6.37 o
  -1   3   3        3.14        3.95      0.79 o
   0   3   3      828.30      897.29      5.56 o
   1   3   3        1.38        2.66      2.00 o
   2   3   3       33.08       35.82      2.86 o
   3   3   3        1.09        0.80      2.26 o
   4   3   3        0.07        1.73      2.53 o
   5   3   3       27.82       32.35      3.46 o
   6   3   3        0.38       -0.53      2.80 o
 -10   4   3        0.49        1.21      1.95 o
  -9   4   3       40.13       43.96      2.46 o
  -8   4   3        6.13        5.75      1.35 o
  -7   4   3       25.14       23.11      1.76 o
  -6   4   3        2.23        2.02      0.46 o
  -5   4   3        3.71        4.74      0.66 o
  -4   4   3       10.17        7.80      0.54 o
  -3   4   3        0.40        0.93      1.46 o
  -2   4   3       49.43       50.00      1.46 o
  -1   4   3      401.34      405.54      7.45 o
   0   4   3      263.40      291.64      4.64 o
   1   4   3       14.57       16.51      2.53 o
   2   4   3        8.85        9.98      2.40 o
   3   4   3        0.89        0.80      2.80 o
   4   4   3       15.83       18.10      3.33 o
   5   4   3        0.02        0.40      2.80 o
  -9   5   3       11.26       12.94      1.79 o
  -8   5   3        2.17        1.35      1.35 o
  -7   5   3        3.84        3.15      1.27 o
  -6   5   3       11.84       11.02      1.25 o
  -5   5   3        9.68        8.62      0.48 o
  -4   5   3       41.55       39.88      1.66 o
  -3   5   3      247.35      250.80      4.79 o
  -2   5   3       48.98       44.87      4.39 o
  -1   5   3        1.79        1.23      0.76 o
   0   5   3        0.05        0.27      2.13 o
   1   5   3       11.26       13.84      2.66 o
   2   5   3        2.62        5.19      2.93 o
   3   5   3       35.10       49.52      3.99 o
   4   5   3        2.20        2.26      2.80 o
   5   5   3        0.27        0.80      2.93 o
  -9   6   3        6.75        9.58      3.19 o
  -8   6   3        2.97        1.20      2.53 o
  -7   6   3       51.79       51.79      1.80 o
  -6   6   3        3.77        3.74      0.96 o
  -5   6   3       19.56       17.91      1.47 o
  -4   6   3       20.77       22.63      2.13 o
  -3   6   3      212.06      220.31      5.19 o
  -2   6   3      110.12      104.16      3.99 o
  -1   6   3        1.83        1.15      0.95 o
   0   6   3       47.39       46.99      3.59 o
   1   6   3       33.32       32.75      2.04 o
   2   6   3       12.88        8.79      2.93 o
   3   6   3        0.01        1.33      2.66 o
   4   6   3        0.40        0.27      3.19 o
  -9   7   3       10.86       13.31      3.33 o
  -8   7   3        0.06        2.40      2.93 o
  -7   7   3       11.67       10.12      2.80 o
  -6   7   3       23.10       22.58      1.66 o
  -5   7   3       16.82       19.05      1.67 o
  -4   7   3       45.43       43.26      2.80 o
  -3   7   3        5.04        4.66      2.26 o
  -2   7   3        1.16        0.76      0.19 o
  -1   7   3        0.54        0.69      0.98 o
   0   7   3        4.76        2.80      2.40 o
   1   7   3        3.05        3.86      2.80 o
   2   7   3        4.59        6.26      3.19 o
  -8   8   3        0.34        1.86      2.93 o
  -7   8   3        0.17       -1.20      2.93 o
  -6   8   3        2.14        0.93      2.80 o
  -5   8   3        9.13        8.23      1.59 o
  -4   8   3        6.15        7.45      2.26 o
  -3   8   3        2.50        4.66      2.40 o
  -2   8   3        0.97        0.53      2.66 o
  -1   8   3        1.77        2.66      2.53 o
   0   8   3        0.32        0.80      3.06 o
   1   8   3        1.98        4.13      3.33 o
  -6   9   3        0.51        0.80      2.66 o
  -5   9   3        6.29        6.27      1.69 o
  -4   9   3        0.58        0.27      2.13 o
  -3   9   3       10.17       14.24      3.06 o
  -2   9   3       13.23       14.24      3.33 o
  -1   9   3        0.04       -0.67      2.93 o
  -1 -10   4       13.65       13.45      3.46 o
   0 -10   4        2.16        0.53      3.06 o
   1 -10   4        0.02       -0.40      2.93 o
   2 -10   4        1.55        1.86      2.80 o
   3 -10   4       11.03       11.71      3.06 o
   4 -10   4        2.90        3.86      2.93 o
   5 -10   4        3.59        5.86      3.06 o
  -3  -9   4        1.83        1.79      1.82 o
  -2  -9   4        0.15        0.11      1.53 o
  -1  -9   4        0.61        1.19      1.40 o
   0  -9   4        2.28        3.29      1.28 o
   1  -9   4        2.03        1.84      1.28 o
   2  -9   4       39.43       41.33      2.33 o
   3  -9   4        0.56        1.11      1.08 o
   4  -9   4       50.74       53.25      4.13 o
   5  -9   4        1.48        3.99      2.53 o
   6  -9   4        6.82        9.98      3.06 o
  -4  -8   4        1.67        0.40      2.11 o
  -3  -8   4        0.82       -0.21      1.72 o
  -2  -8   4        9.40       10.07      1.85 o
  -1  -8   4        4.37        3.38      1.57 o
   0  -8   4        0.33        1.44      1.33 o
   1  -8   4        0.14        0.29      1.16 o
   2  -8   4       25.04       27.04      1.36 o
   3  -8   4      163.23      174.15      2.09 o
   4  -8   4        2.18        1.67      0.96 o
   5  -8   4        3.10        1.20      2.66 o
   6  -8   4        2.42        2.66      2.53 o
   7  -8   4        0.00       -0.27      2.66 o
  -5  -7   4        0.00        0.04      1.78 o
  -4  -7   4        2.06        2.20      1.79 o
  -3  -7   4       25.66       25.39      2.20 o
  -2  -7   4       49.16       48.46      2.60 o
  -1  -7   4        7.24        6.09      1.47 o
   0  -7   4        2.28        2.21      1.25 o
   1  -7   4       14.90       14.07      0.96 o
   2  -7   4      266.32      282.18      4.98 o
   3  -7   4       72.90       72.09      1.44 o
   4  -7   4       11.61       13.86      1.11 o
   5  -7   4       19.53       17.44      1.55 o
   6  -7   4        3.28        2.13      2.66 o
   7  -7   4        0.08       -0.60      2.07 o
   8  -7   4        4.32        6.49      2.33 o
  -6  -6   4        0.22       -0.11      2.01 o
  -5  -6   4        0.45        0.67      1.78 o
  -4  -6   4        7.56        7.03      1.79 o
  -3  -6   4      345.96      343.76     14.78 o
  -2  -6   4        6.69        8.26      1.69 o
  -1  -6   4       17.76       18.80      2.33 o
   0  -6   4      165.69      161.07      3.45 o
   1  -6   4        5.71        6.19      0.82 o
   2  -6   4       37.06       33.25      0.98 o
   3  -6   4       25.09       30.42      1.18 o
   4  -6   4        2.27        2.92      0.90 o
   5  -6   4       31.15       34.79      1.05 o
   6  -6   4        9.85        9.95      2.13 o
   7  -6   4       15.74       15.50      2.20 o
   8  -6   4        1.64        0.80      3.06 o
  -7  -5   4        1.77        2.11      2.06 o
  -6  -5   4        0.07        0.78      1.74 o
  -5  -5   4       11.73       10.94      2.07 o
  -4  -5   4      335.73      312.64     13.05 o
  -3  -5   4       38.71       37.43      2.20 o
  -2  -5   4        0.04        0.24      1.14 o
  -1  -5   4        0.24        0.21      1.02 o
   0  -5   4       94.09       98.10      2.46 o
   1  -5   4       86.58       88.88      1.43 o
   2  -5   4       20.35       16.68      0.82 o
   3  -5   4       51.68       45.01      1.02 o
   4  -5   4        0.20        0.57      0.77 o
   5  -5   4        4.11        2.70      0.58 o
   6  -5   4        3.41        2.87      0.70 o
   7  -5   4        3.40        3.99      2.80 o
   8  -5   4        2.25        1.33      2.93 o
  -8  -4   4        0.56       -1.07      2.10 o
  -7  -4   4        0.32        1.21      1.93 o
  -6  -4   4       27.46       23.54      2.20 o
  -5  -4   4        4.34        3.20      1.83 o
  -4  -4   4       17.88       21.76      1.98 o
  -3  -4   4       31.05       30.62      1.55 o
  -2  -4   4       19.49       15.87      1.66 o
  -1  -4   4      117.27      120.53      2.12 o
   0  -4   4       43.34       45.57      1.09 o
   1  -4   4        6.02        6.65      0.70 o
   2  -4   4       37.60       44.51      0.95 o
   3  -4   4      165.28      172.79      3.11 o
   4  -4   4       26.05       23.55      1.21 o
   5  -4   4       76.76       71.47      4.18 o
   6  -4   4       12.03       13.05      1.21 o
   7  -4   4        4.64        5.59      3.06 o
   8  -4   4        4.81        6.52      3.19 o
  -8  -3   4        7.85        7.12      2.25 o
  -7  -3   4       18.10       14.85      2.06 o
  -6  -3   4       29.26       23.92      2.16 o
  -5  -3   4        2.53        3.45      1.38 o
  -4  -3   4       27.05       32.35      1.54 o
  -3  -3   4      178.56      176.46     10.85 o
  -2  -3   4       38.81       39.44      1.36 o
  -1  -3   4       68.80       72.14      1.78 o
   0  -3   4      104.89      108.54      1.51 o
   1  -3   4      149.86      129.88      2.43 o
   2  -3   4     2177.24     2233.78     18.11 o
   3  -3   4        0.42        0.87      0.86 o
   4  -3   4       14.66       12.60      0.96 o
   5  -3   4        7.33        6.92      1.35 o
   6  -3   4        8.39        7.76      1.40 o
   7  -3   4        0.58        2.13      3.06 o
   8  -3   4        0.57       -0.80      3.06 o
  -9  -2   4        3.16        1.93      1.98 o
  -8  -2   4        0.42        0.27      2.53 o
  -7  -2   4        8.84        4.96      1.76 o
  -6  -2   4        0.37        0.21      1.05 o
  -5  -2   4      126.16      140.42      3.03 o
  -4  -2   4       14.15       15.40      1.93 o
  -3  -2   4      206.03      234.69      4.53 o
  -2  -2   4       28.99       32.08      2.13 o
  -1  -2   4      574.78      534.51      3.73 o
   0  -2   4     1382.70     1420.71      7.35 o
   1  -2   4      202.64      213.78      1.67 o
   2  -2   4        1.40        5.17      1.28 o
   3  -2   4       17.93       21.20      1.13 o
   4  -2   4      193.77      197.19      3.91 o
   5  -2   4       35.59       41.00      2.40 o
   6  -2   4       51.61       50.66      2.19 o
   7  -2   4        5.02        7.45      1.71 o
   8  -2   4        3.08        4.26      2.93 o
  -9  -1   4        3.83        3.76      1.82 o
  -8  -1   4        0.01       -0.19      1.66 o
  -7  -1   4        8.57        7.36      1.28 o
  -6  -1   4        0.03       -0.17      1.06 o
  -5  -1   4        1.76        1.20      1.21 o
  -4  -1   4      646.15      668.27      5.79 o
  -3  -1   4      176.67      191.39      1.64 o
  -2  -1   4       17.60       19.25      0.73 o
  -1  -1   4       74.56       66.69      2.40 o
   0  -1   4     3138.56     2956.07    143.04 o
   1  -1   4      299.96      327.39      3.01 o
   2  -1   4        1.84        1.35      1.08 o
   3  -1   4      155.67      162.67      2.30 o
   4  -1   4      173.09      168.82      2.99 o
   5  -1   4       19.58       22.63      2.40 o
   6  -1   4        0.21       -0.80      2.00 o
   7  -1   4       13.28       14.51      2.26 o
  -9   0   4        2.21        1.99      1.74 o
  -8   0   4        0.28        0.09      1.16 o
  -7   0   4       12.48       12.88      1.24 o
  -6   0   4      190.50      193.88      3.37 o
  -5   0   4       47.17       51.99      1.23 o
  -4   0   4       98.00       82.36      1.21 o
  -3   0   4        0.34        1.16      0.70 o
  -2   0   4       55.10       51.42      0.85 o
  -1   0   4      134.62      150.80      3.99 o
   0   0   4        0.05        0.27      1.46 o
   1   0   4      142.21      133.25      3.33 o
   2   0   4       61.77       54.05      2.53 o
   3   0   4      179.21      196.00      3.33 o
   4   0   4       73.34       73.22      3.33 o
   5   0   4       13.24       12.78      2.40 o
   6   0   4        1.22        1.06      2.26 o
   7   0   4        0.87        1.20      2.40 o
 -10   1   4        1.29        1.33      2.01 o
  -9   1   4        7.82        8.26      1.93 o
  -8   1   4       11.73       11.11      1.78 o
  -7   1   4      107.47      112.99      2.90 o
  -6   1   4      348.22      380.64      6.23 o
  -5   1   4        2.94        3.45      0.74 o
  -4   1   4       76.56       69.43      1.21 o
  -3   1   4      289.13      308.86      4.74 o
  -2   1   4        1.41        1.01      0.83 o
  -1   1   4        0.52        1.69      0.86 o
   0   1   4       21.17       24.01      1.08 o
   1   1   4      197.89      227.10      4.39 o
   2   1   4       20.99       22.75      2.06 o
   3   1   4       17.26       21.30      1.74 o
   4   1   4        0.47        0.40      2.13 o
   5   1   4        0.45        0.93      2.40 o
   6   1   4        3.00        1.73      2.40 o
   7   1   4        2.04        2.80      2.53 o
 -10   2   4        0.02       -1.40      1.98 o
  -9   2   4        5.79        4.99      1.79 o
  -8   2   4        7.53        7.96      1.07 o
  -7   2   4      401.73      416.39      6.74 o
  -6   2   4        8.30        7.33      0.85 o
  -5   2   4       13.50       16.56      1.73 o
  -4   2   4        0.01        0.56      0.74 o
  -3   2   4       73.87       92.10      2.72 o
  -2   2   4      131.38      124.94      1.69 o
  -1   2   4      388.19      371.45      4.10 o
   0   2   4      180.50      187.80      2.71 o
   1   2   4       28.07       21.57      2.26 o
   2   2   4       16.73       16.30      1.65 o
   3   2   4        1.35        0.80      2.26 o
   4   2   4       54.93       60.17      3.86 o
   5   2   4        1.34        2.00      2.80 o
   6   2   4        8.88       11.45      3.19 o
 -10   3   4        0.07       -0.24      2.02 o
  -9   3   4        0.74        1.26      1.79 o
  -8   3   4       26.62       21.74      1.93 o
  -7   3   4       17.75       17.39      1.03 o
  -6   3   4       36.23       36.53      1.65 o
  -5   3   4       37.19       34.38      1.47 o
  -4   3   4       40.92       51.77      1.95 o
  -3   3   4        1.71        1.33      0.60 o
  -2   3   4      232.52      213.37      3.54 o
  -1   3   4        0.02        0.75      0.94 o
   0   3   4      186.06      184.37      4.53 o
   1   3   4        3.15        1.90      1.40 o
   2   3   4        1.91        1.49      1.44 o
   3   3   4       46.73       45.13      3.59 o
   4   3   4       86.11       98.78      4.93 o
   5   3   4       26.29       28.09      3.33 o
   6   3   4        1.23       -0.13      2.93 o
 -10   4   4        2.16        2.53      2.40 o
  -9   4   4        8.12        8.52      2.26 o
  -8   4   4        0.13       -0.19      1.47 o
  -7   4   4        0.61        0.98      0.52 o
  -6   4   4       61.58       54.94      2.21 o
  -5   4   4        0.50        0.65      0.66 o
  -4   4   4       64.65       68.56      1.67 o
  -3   4   4       16.47       15.69      1.00 o
  -2   4   4        0.10        0.43      0.73 o
  -1   4   4       65.52       65.73      1.79 o
   0   4   4       30.04       29.15      2.93 o
   1   4   4       97.35      101.71      2.78 o
   2   4   4       13.15       13.71      2.93 o
   3   4   4       89.92       95.18      4.79 o
   4   4   4        0.02       -0.93      3.06 o
   5   4   4        0.37        0.93      2.66 o
  -9   5   4       22.23       20.77      3.33 o
  -8   5   4        0.03        0.18      1.25 o
  -7   5   4       70.26       62.94      1.31 o
  -6   5   4       58.73       48.27      1.33 o
  -5   5   4        1.02        0.44      0.38 o
  -4   5   4       48.10       47.26      2.53 o
  -3   5   4        1.26        0.64      0.47 o
  -2   5   4       19.41       16.41      1.09 o
  -1   5   4        2.80        1.59      0.97 o
   0   5   4        1.52        2.00      2.53 o
   1   5   4        3.68        1.31      1.45 o
   2   5   4       12.08       12.25      2.80 o
   3   5   4       17.35       16.24      2.93 o
   4   5   4        0.14        0.27      2.80 o
  -9   6   4        2.49        0.13      2.66 o
  -8   6   4        1.30       -0.13      2.66 o
  -7   6   4       76.99       68.36      1.79 o
  -6   6   4        2.52        2.99      1.23 o
  -5   6   4       24.71       27.72      2.40 o
  -4   6   4        2.19        2.00      1.86 o
  -3   6   4       35.37       35.68      3.19 o
  -2   6   4       82.41       85.86      2.00 o
  -1   6   4       16.72       17.04      1.32 o
   0   6   4      127.94      123.27      5.79 o
   1   6   4        5.51        5.72      2.93 o
   2   6   4        1.90        2.66      3.19 o
   3   6   4        0.02        1.20      2.80 o
  -8   7   4        4.29        4.39      2.66 o
  -7   7   4       14.49       14.11      2.93 o
  -6   7   4       34.53       35.19      1.89 o
  -5   7   4        0.03        0.24      1.43 o
  -4   7   4        7.21        8.52      2.26 o
  -3   7   4        7.32        8.65      2.80 o
  -2   7   4       15.60       14.38      3.06 o
  -1   7   4       17.16       14.91      3.06 o
   0   7   4        1.89        0.27      2.93 o
   1   7   4        9.29        9.45      3.06 o
   2   7   4        2.92        4.66      3.19 o
  -7   8   4        1.86        0.40      2.66 o
  -6   8   4        8.88        9.19      2.80 o
  -5   8   4        3.94        2.40      1.86 o
  -4   8   4       22.99       28.75      2.93 o
  -3   8   4        2.67        4.13      2.80 o
  -2   8   4        6.81        6.12      2.66 o
  -1   8   4        2.05        4.26      3.06 o
   0   8   4        1.08        2.13      2.80 o
  -5   9   4        5.67       10.38      2.40 o
  -4   9   4        3.72        3.86      2.80 o
  -3   9   4        0.51       -0.40      3.06 o
  -2   9   4        1.10        3.59      3.06 o
  -1 -10   5        3.73        3.32      1.61 o
   0 -10   5       15.00       15.29      2.06 o
   1 -10   5        0.09        0.13      3.19 o
   3 -10   5        0.48        0.80      2.53 o
   4 -10   5       17.81       21.83      3.33 o
   5 -10   5        3.56        4.39      2.80 o
  -3  -9   5        1.42        0.78      1.94 o
  -2  -9   5        1.24        1.39      1.60 o
  -1  -9   5        3.21        1.65      1.57 o
   0  -9   5       13.11       10.56      1.59 o
   1  -9   5        7.41        7.85      1.60 o
   2  -9   5       90.61       91.32      3.19 o
   3  -9   5        4.14        3.38      1.33 o
   4  -9   5       24.60       25.96      3.33 o
   5  -9   5        1.52        4.66      2.80 o
   6  -9   5        0.06       -0.13      2.80 o
  -4  -8   5        3.23        3.48      1.93 o
  -3  -8   5        5.61        6.50      1.95 o
  -2  -8   5        0.29       -0.06      1.57 o
  -1  -8   5      160.49      165.49      3.58 o
   0  -8   5        3.34        2.66      1.37 o
   1  -8   5        9.05       11.07      1.31 o
   2  -8   5        8.33        8.65      0.99 o
   3  -8   5       16.92       17.48      1.05 o
   4  -8   5        6.88        7.54      1.53 o
   5  -8   5        0.20        0.53      2.40 o
   6  -8   5        0.00        1.20      2.53 o
   7  -8   5       13.49       12.25      3.19 o
  -6  -7   5        4.63        5.77      2.24 o
  -5  -7   5        1.21       -0.20      1.98 o
  -4  -7   5        6.53        6.05      1.95 o
  -3  -7   5      118.17      120.19      5.26 o
  -2  -7   5        0.24       -0.22      1.66 o
  -1  -7   5        0.30        0.30      1.45 o
   0  -7   5       48.61       49.85      1.45 o
   1  -7   5       23.38       23.22      1.14 o
   2  -7   5       25.24       25.43      1.18 o
   3  -7   5        8.07        8.20      0.94 o
   4  -7   5       17.54       16.77      1.20 o
   5  -7   5        9.68        7.85      2.53 o
   6  -7   5        6.18        6.47      1.95 o
   7  -7   5        8.51        9.89      3.13 o
  -6  -6   5        2.79        3.95      2.02 o
  -5  -6   5       18.53       16.96      2.25 o
  -4  -6   5       70.12       71.62      2.82 o
  -3  -6   5      303.92      305.73      7.45 o
  -2  -6   5       20.49       21.61      2.05 o
  -1  -6   5        0.29       -0.89      0.96 o
   0  -6   5       94.90       90.96      1.95 o
   1  -6   5       71.43       69.05      1.44 o
   2  -6   5       13.58       11.42      0.99 o
   3  -6   5       11.84       12.09      0.97 o
   4  -6   5       90.29       86.15      1.69 o
   5  -6   5        0.48        0.88      0.90 o
   6  -6   5        6.10        5.76      2.05 o
   7  -6   5        3.17        1.86      3.06 o
  -7  -5   5        1.75        4.70      2.21 o
  -6  -5   5        0.10        0.57      1.93 o
  -5  -5   5        1.30        2.00      1.85 o
  -4  -5   5      136.12      140.36     10.65 o
  -3  -5   5        2.90        2.33      1.59 o
  -2  -5   5        0.00        0.50      1.21 o
  -1  -5   5        0.16       -0.29      0.99 o
   0  -5   5      270.35      289.60      4.66 o
   1  -5   5      112.75      111.24      1.65 o
   2  -5   5       80.23       80.69      1.33 o
   3  -5   5       23.12       21.37      0.98 o
   4  -5   5       10.46       10.61      1.35 o
   5  -5   5       10.15        8.16      1.18 o
   6  -5   5        0.00        0.25      0.98 o
   7  -5   5       46.05       49.65      4.39 o
  -8  -4   5        2.95        2.96      2.11 o
  -7  -4   5        0.18        0.69      2.01 o
  -6  -4   5        1.45        1.20      1.93 o
  -5  -4   5        0.64       -0.30      1.74 o
  -4  -4   5       13.37       17.79      1.83 o
  -3  -4   5        0.55        1.46      1.15 o
  -2  -4   5       44.56       43.30      2.27 o
  -1  -4   5       11.13       10.35      0.82 o
   0  -4   5        0.36        0.33      0.76 o
   1  -4   5      191.67      189.99      1.71 o
   2  -4   5       34.37       38.87      1.20 o
   3  -4   5       25.89       28.37      1.20 o
   4  -4   5       38.73       38.74      1.71 o
   5  -4   5        1.50        1.18      1.16 o
   6  -4   5       41.28       40.88      1.88 o
   7  -4   5       19.51       17.97      3.46 o
  -8  -3   5        0.15        0.67      2.80 o
  -7  -3   5        1.06        3.06      2.53 o
  -6  -3   5        0.28        2.93      2.66 o
  -5  -3   5        3.05        3.33      2.40 o
  -4  -3   5       19.92       21.27      2.13 o
  -3  -3   5      164.29      180.64     14.38 o
  -2  -3   5        9.51        9.23      2.40 o
  -1  -3   5       31.99       30.62      1.26 o
   0  -3   5        2.28        3.36      0.65 o
   1  -3   5       34.42       30.31      1.50 o
   2  -3   5        9.45       10.70      0.81 o
   3  -3   5       95.94       90.79      1.97 o
   4  -3   5        6.47        6.55      1.09 o
   5  -3   5        1.50        1.95      1.43 o
   6  -3   5       46.45       46.22      2.14 o
   7  -3   5        2.57       -1.33      2.93 o
  -9  -2   5        0.07        0.64      1.79 o
  -8  -2   5        0.21        0.43      1.59 o
  -7  -2   5        0.49        0.13      2.66 o
  -6  -2   5       25.19       27.40      1.54 o
  -5  -2   5       16.81       18.32      1.27 o
  -4  -2   5       77.09       95.55     11.45 o
  -3  -2   5      234.47      250.00      4.93 o
  -2  -2   5       29.41       23.96      2.13 o
  -1  -2   5       32.68       31.22      0.75 o
   0  -2   5      154.82      167.47      1.58 o
   1  -2   5      237.52      262.43      2.85 o
   2  -2   5      316.43      337.31      3.57 o
   3  -2   5       40.35       45.39      2.53 o
   4  -2   5       57.63       55.78      2.80 o
   5  -2   5       29.16       29.02      2.40 o
   6  -2   5        9.99       10.52      2.13 o
   7  -2   5        2.56        2.13      2.93 o
  -9  -1   5        2.34        5.11      1.83 o
  -8  -1   5        0.29        0.65      1.50 o
  -7  -1   5        6.34        6.01      1.18 o
  -6  -1   5        1.77        1.35      1.08 o
  -5  -1   5        2.82        2.84      0.80 o
  -4  -1   5      590.21      644.36      5.82 o
  -3  -1   5       20.05       19.81      0.93 o
  -2  -1   5      807.36      771.17      7.19 o
  -1  -1   5      108.82      129.26      3.06 o
   0  -1   5      209.66      223.06      2.24 o
   1  -1   5        0.18        0.85      0.99 o
   2  -1   5       12.60       12.65      1.31 o
   3  -1   5       66.12       64.28      1.76 o
   4  -1   5       12.24       13.45      2.26 o
   5  -1   5        0.34        1.20      2.00 o
   6  -1   5        0.37       -0.93      2.13 o
   7  -1   5        2.23        0.27      2.26 o
  -9   0   5        4.12        5.58      1.82 o
  -8   0   5        6.79        5.32      1.66 o
  -7   0   5       32.98       29.61      1.28 o
  -6   0   5      125.67      131.29      4.26 o
  -5   0   5       99.26       93.20      1.61 o
  -4   0   5        2.34        1.60      0.91 o
  -3   0   5        3.40        2.81      0.50 o
  -2   0   5       14.77       16.01      0.58 o
  -1   0   5      890.33      784.86     31.22 o
   0   0   5       46.14       50.19      2.40 o
   1   0   5       65.87       66.69      2.80 o
   2   0   5        0.01        1.12      1.36 o
   3   0   5       27.04       33.15      2.66 o
   4   0   5       11.98        9.05      2.40 o
   5   0   5        0.11        0.67      2.40 o
   6   0   5       11.08        7.45      2.66 o
   7   0   5        0.75        1.06      2.53 o
 -10   1   5       13.64       13.61      2.40 o
  -9   1   5        0.41        0.68      1.82 o
  -8   1   5       28.32       28.89      1.52 o
  -7   1   5       40.51       40.71      1.73 o
  -6   1   5       12.90       14.60      1.53 o
  -5   1   5      109.89      105.37      2.26 o
  -4   1   5       82.79       86.62      1.40 o
  -3   1   5     1649.83     1665.37     11.62 o
  -2   1   5        3.60       10.25      6.19 o
  -1   1   5       76.91       83.27      2.53 o
   0   1   5        0.84        1.00      1.15 o
   1   1   5        9.83        9.81      1.40 o
   2   1   5       11.34       10.73      1.55 o
   3   1   5       10.46        7.99      2.40 o
   4   1   5        3.42        4.13      2.53 o
   5   1   5        0.06       -0.67      2.66 o
   6   1   5       13.11       11.98      2.93 o
 -10   2   5        0.59        1.40      1.93 o
  -9   2   5       32.20       35.30      2.30 o
  -8   2   5        1.15        1.24      1.55 o
  -7   2   5       14.34       12.86      1.65 o
  -6   2   5       23.45       20.78      1.60 o
  -5   2   5       47.17       43.00      1.66 o
  -4   2   5       72.95       96.45      1.61 o
  -3   2   5      294.14      299.80      3.33 o
  -2   2   5       47.37       47.75      1.36 o
  -1   2   5       80.83       84.59      1.78 o
   0   2   5      169.90      174.79      4.53 o
   1   2   5        0.91        0.93      1.34 o
   2   2   5        0.82        0.80      2.40 o
   3   2   5        3.61        4.26      2.26 o
   4   2   5       95.49       97.44      4.66 o
   5   2   5        1.87        1.73      2.93 o
   6   2   5        2.66        5.59      3.33 o
 -10   3   5        0.78        0.67      2.53 o
  -9   3   5        2.56        2.80      2.26 o
  -8   3   5        0.01       -0.18      1.46 o
  -7   3   5        7.32        7.70      1.05 o
  -6   3   5        0.22       -0.38      0.96 o
  -5   3   5       60.77       63.85      2.66 o
  -4   3   5        0.05        0.48      0.68 o
  -3   3   5        7.41        8.56      0.78 o
  -2   3   5      112.42      114.73      1.70 o
  -1   3   5       16.97       17.70      1.37 o
   0   3   5        3.09        2.00      2.00 o
   1   3   5       18.45       19.31      1.72 o
   2   3   5        5.78        6.52      2.66 o
   3   3   5      164.36      162.41      5.72 o
   4   3   5       40.27       44.46      4.13 o
   5   3   5        1.51        2.40      2.66 o
  -9   4   5        0.66        1.64      1.59 o
  -8   4   5       12.46       12.14      1.60 o
  -7   4   5       15.65       15.23      1.05 o
  -6   4   5       70.08       75.55      1.69 o
  -5   4   5       13.91       13.29      0.84 o
  -4   4   5        2.92        4.13      0.93 o
  -3   4   5       16.75       17.44      1.07 o
  -2   4   5        0.15        0.93      0.95 o
  -1   4   5      199.76      200.88      5.32 o
   0   4   5        1.02        1.71      1.31 o
   1   4   5        1.73        1.03      1.53 o
   2   4   5       33.19       31.42      3.46 o
   3   4   5       15.22       15.84      3.19 o
   4   4   5        4.02        4.79      3.33 o
  -9   5   5        1.75        3.33      2.66 o
  -8   5   5        6.07        6.28      1.37 o
  -7   5   5       68.72       67.80      2.91 o
  -6   5   5        6.08        5.16      0.81 o
  -5   5   5        4.21        2.78      0.60 o
  -4   5   5       10.01        8.79      2.13 o
  -3   5   5      591.48      635.52     12.58 o
  -2   5   5       12.08       13.66      1.66 o
  -1   5   5       32.71       33.95      2.93 o
   0   5   5        9.97       11.52      1.61 o
   1   5   5        1.38        1.60      2.66 o
   2   5   5       15.26       19.17      3.33 o
   3   5   5        0.51       -1.20      3.06 o
  -9   6   5        2.49        3.73      2.80 o
  -8   6   5        1.39        1.60      2.53 o
  -7   6   5       12.56        9.83      1.39 o
  -6   6   5        0.35        0.31      1.25 o
  -5   6   5        2.20        2.85      1.47 o
  -4   6   5      182.50      180.38      5.06 o
  -3   6   5      229.49      220.49      3.66 o
  -2   6   5        7.05        6.74      0.99 o
  -1   6   5        0.83        1.73      2.66 o
   0   6   5        0.54        2.93      2.80 o
   1   6   5        0.09       -0.53      2.93 o
   2   6   5        1.04       -0.13      3.19 o
  -8   7   5        0.56        2.26      2.80 o
  -7   7   5        6.30        4.79      2.80 o
  -6   7   5        0.00        0.38      1.44 o
  -5   7   5        4.21        3.23      1.57 o
  -4   7   5        9.06        9.32      2.53 o
  -3   7   5        0.02        4.13      2.80 o
  -2   7   5        1.51        1.73      2.53 o
  -1   7   5        4.18        4.66      2.53 o
   0   7   5        7.15        4.26      3.19 o
   1   7   5        0.05       -0.13      2.93 o
  -7   8   5        0.10        0.40      2.93 o
  -6   8   5        2.78        1.73      2.53 o
  -5   8   5        8.94        7.59      2.26 o
  -4   8   5        1.30        1.86      2.66 o
  -3   8   5        1.22        0.53      3.06 o
  -2   8   5        1.25        1.86      3.06 o
  -1   8   5        3.22        2.66      2.93 o
  -1 -10   6        2.80        1.76      1.59 o
   0 -10   6        0.22        0.53      1.73 o
   1 -10   6        3.58        1.60      1.73 o
   2 -10   6        2.40        2.93      2.66 o
   3 -10   6        0.09        0.00      2.80 o
   4 -10   6        5.98        9.85      3.06 o
  -3  -9   6        0.23        0.53      1.95 o
  -2  -9   6       14.26       15.35      2.09 o
  -1  -9   6        3.37        3.76      1.69 o
   0  -9   6        3.91        2.13      1.60 o
   1  -9   6        7.20        8.52      1.86 o
   2  -9   6       12.24       13.48      2.40 o
   3  -9   6        6.11        5.72      1.45 o
   4  -9   6        1.09        3.46      2.80 o
   5  -9   6        0.37       -0.27      2.93 o
   6  -9   6        2.74        3.73      3.06 o
  -5  -8   6        0.01       -0.66      2.14 o
  -4  -8   6        2.64        3.30      2.06 o
  -3  -8   6       10.39       13.30      2.21 o
  -2  -8   6        6.91        3.92      1.82 o
  -1  -8   6       20.29       20.90      2.53 o
   0  -8   6        9.49        9.45      2.00 o
   1  -8   6        2.58        4.74      1.27 o
   2  -8   6       21.77       22.14      1.39 o
   3  -8   6       18.30       16.45      1.14 o
   4  -8   6        1.72        1.73      2.53 o
   5  -8   6        0.38       -0.80      2.53 o
   6  -8   6        2.10        3.46      2.93 o
  -6  -7   6        7.44        6.56      2.33 o
  -5  -7   6        1.89        4.53      2.04 o
  -4  -7   6        3.43        3.56      2.73 o
  -3  -7   6       29.48       33.66      2.62 o
  -2  -7   6       17.48       18.62      2.04 o
  -1  -7   6       50.59       50.59      3.06 o
   0  -7   6        0.02        0.48      1.05 o
   1  -7   6        7.62        8.54      0.95 o
   2  -7   6       99.57      116.92      2.10 o
   3  -7   6        4.86        3.62      0.92 o
   4  -7   6       28.18       27.40      1.67 o
   5  -7   6        0.02        0.30      1.79 o
   6  -7   6        6.38        6.06      2.06 o
   7  -7   6        6.44       10.11      2.37 o
  -6  -6   6        4.07        3.67      1.95 o
  -5  -6   6       70.48       81.42      4.99 o
  -4  -6   6       10.93        8.13      2.13 o
  -3  -6   6        0.42        1.63      1.94 o
  -2  -6   6        0.73        1.33      1.86 o
  -1  -6   6        0.25        0.64      1.00 o
   0  -6   6      156.75      181.48      2.24 o
   1  -6   6        1.68        0.83      0.80 o
   2  -6   6        0.24        0.41      0.82 o
   3  -6   6        1.16        1.22      0.83 o
   4  -6   6        3.00        2.78      1.09 o
   5  -6   6        5.13        6.92      2.93 o
   6  -6   6        4.64        4.22      1.95 o
   7  -6   6        0.04        1.06      3.46 o
  -7  -5   6        0.05       -0.13      2.66 o
  -6  -5   6        2.64        2.03      2.06 o
  -5  -5   6        4.87        4.95      2.05 o
  -4  -5   6        4.53        2.66      2.53 o
  -3  -5   6        3.19        4.66      2.26 o
  -2  -5   6       10.28        9.48      1.30 o
  -1  -5   6       25.91       24.13      1.11 o
   0  -5   6      241.33      249.88      4.05 o
   1  -5   6        0.05        0.00      0.74 o
   2  -5   6        5.46        5.39      0.87 o
   3  -5   6        9.48        8.30      1.09 o
   4  -5   6        0.06       -0.07      1.65 o
   5  -5   6       14.01       10.54      1.51 o
   6  -5   6        0.95       -0.40      3.19 o
   7  -5   6       40.32       44.06      4.53 o
  -8  -4   6        3.77        2.40      3.06 o
  -7  -4   6       12.07       10.65      2.66 o
  -6  -4   6       54.50       55.11      3.86 o
  -5  -4   6       14.23       14.38      2.40 o
  -4  -4   6       13.81       11.71      2.53 o
  -3  -4   6       33.87       41.55      2.02 o
  -2  -4   6        0.05       -0.11      0.72 o
  -1  -4   6        0.57       -0.25      0.67 o
   0  -4   6       60.07       57.30      1.67 o
   1  -4   6        6.23        6.29      0.83 o
   2  -4   6       11.25       12.57      1.01 o
   3  -4   6       10.15       12.82      1.09 o
   4  -4   6       14.40       16.51      2.93 o
   5  -4   6        0.35       -0.38      1.39 o
   6  -4   6       40.43       40.41      2.07 o
   7  -4   6       10.31        9.58      3.46 o
  -8  -3   6        3.01        5.99      3.06 o
  -7  -3   6       39.36       30.62      3.59 o
  -6  -3   6       10.99       12.16      1.53 o
  -5  -3   6        0.09        0.80      2.13 o
  -4  -3   6        4.48        6.31      2.13 o
  -3  -3   6      385.58      440.38      7.28 o
  -2  -3   6      124.29      104.82      3.00 o
  -1  -3   6       49.02       54.30      1.44 o
   0  -3   6       22.61       29.57      1.35 o
   1  -3   6      331.57      332.72      3.18 o
   2  -3   6       57.01       63.85      1.47 o
   3  -3   6        7.72        6.67      1.44 o
   4  -3   6       32.26       28.22      1.93 o
   5  -3   6       15.30       14.14      1.76 o
   6  -3   6        1.65        2.13      1.60 o
   7  -3   6        2.80        4.53      3.33 o
  -9  -2   6        0.27        0.54      1.62 o
  -8  -2   6        2.16        4.37      1.60 o
  -7  -2   6       12.78       10.12      2.80 o
  -6  -2   6       12.23       13.44      1.86 o
  -5  -2   6      136.55      147.34      2.69 o
  -4  -2   6       45.94       43.66      2.02 o
  -3  -2   6       15.92       16.24      0.86 o
  -2  -2   6        8.87        9.32      1.86 o
  -1  -2   6       46.79       39.10      1.06 o
   0  -2   6     1896.37     1859.80      6.99 o
   1  -2   6       15.48       16.22      1.05 o
   2  -2   6       45.29       44.51      1.53 o
   3  -2   6        0.43        2.48      1.36 o
   4  -2   6        4.60        6.12      2.13 o
   5  -2   6        0.63        1.20      2.00 o
   6  -2   6        0.37        0.00      2.00 o
   7  -2   6        2.47        5.19      3.19 o
  -9  -1   6        8.94        9.45      1.79 o
  -8  -1   6        0.37        1.83      1.53 o
  -7  -1   6        1.26        1.68      1.33 o
  -6  -1   6       10.34        8.77      0.91 o
  -5  -1   6       12.43       13.83      0.80 o
  -4  -1   6       22.34       22.15      1.27 o
  -3  -1   6        0.02        2.00      1.73 o
  -2  -1   6        6.88        8.65      1.73 o
  -1  -1   6      693.60      638.83     35.68 o
   0  -1   6      404.38      411.81      4.26 o
   1  -1   6        1.23        1.38      0.90 o
   2  -1   6        8.59        8.86      1.13 o
   3  -1   6        1.65        2.22      1.44 o
   4  -1   6        1.53        0.67      2.13 o
   5  -1   6        1.15        0.27      2.13 o
   6  -1   6        0.08       -0.93      2.26 o
  -9   0   6        0.12        1.45      1.59 o
  -8   0   6        0.28       -0.41      1.44 o
  -7   0   6        0.91        1.15      1.18 o
  -6   0   6      308.80      306.25      2.95 o
  -5   0   6        2.13        2.75      0.93 o
  -4   0   6       14.34       17.44      2.13 o
  -3   0   6       68.09       60.90      0.84 o
  -2   0   6        4.00        6.96      1.66 o
  -1   0   6        4.64        5.06      1.73 o
   0   0   6       43.35       35.28      2.26 o
   1   0   6        2.99        1.91      1.36 o
   2   0   6       16.10       12.11      2.26 o
   3   0   6        0.10        0.53      2.26 o
   4   0   6        0.06        0.27      2.26 o
   5   0   6        5.67        9.05      2.80 o
   6   0   6        6.21        3.33      2.66 o
 -10   1   6        5.96        6.54      2.02 o
  -9   1   6        0.57        0.90      1.63 o
  -8   1   6        0.50        0.94      1.20 o
  -7   1   6      208.87      218.41      2.94 o
  -6   1   6       87.09       90.82      2.43 o
  -5   1   6       28.24       26.60      1.40 o
  -4   1   6       56.09       53.56      1.83 o
  -3   1   6        1.17        1.37      0.80 o
  -2   1   6        0.43        0.80      1.60 o
  -1   1   6        0.79        0.27      1.60 o
   0   1   6        6.59        6.54      1.09 o
   1   1   6       63.14       64.46      2.33 o
   2   1   6        2.20        2.93      2.26 o
   3   1   6        1.95        2.26      2.26 o
   4   1   6        0.11        0.00      2.26 o
   5   1   6        8.46        9.85      3.06 o
   6   1   6        0.33        0.27      3.06 o
 -10   2   6        0.37       -0.13      2.53 o
  -9   2   6        0.66        1.33      2.40 o
  -8   2   6        0.03        1.20      2.13 o
  -7   2   6       30.32       30.88      2.66 o
  -6   2   6       21.58       22.36      2.26 o
  -5   2   6       29.53       29.91      1.46 o
  -4   2   6       21.43       22.70      0.99 o
  -3   2   6        5.38        4.28      1.04 o
  -2   2   6        2.42        2.80      1.46 o
  -1   2   6        7.83        7.48      1.47 o
   0   2   6      121.69      140.95      2.94 o
   1   2   6        1.45        1.66      1.47 o
   2   2   6        5.12        5.99      2.80 o
   3   2   6        0.60        0.53      2.80 o
   4   2   6        0.55        2.13      2.80 o
   5   2   6        1.22        2.13      2.80 o
  -9   3   6        8.07       12.25      2.40 o
  -8   3   6        1.14        0.93      1.41 o
  -7   3   6        0.87        0.53      1.32 o
  -6   3   6        0.32        0.76      0.95 o
  -5   3   6        0.46        0.16      1.02 o
  -4   3   6       35.70       36.17      1.36 o
  -3   3   6       28.16       24.77      1.27 o
  -2   3   6       11.72       14.90      2.46 o
  -1   3   6       94.00       90.79      3.99 o
   0   3   6       41.10       41.43      2.01 o
   1   3   6        3.67        3.46      2.40 o
   2   3   6        0.30        0.27      2.93 o
   3   3   6        8.17        9.58      3.06 o
   4   3   6        4.77        3.19      2.93 o
  -9   4   6        0.35        0.58      1.50 o
  -8   4   6        0.04        0.91      0.96 o
  -7   4   6        0.00        0.31      0.88 o
  -6   4   6       26.80       28.39      1.38 o
  -5   4   6        0.37        0.26      0.79 o
  -4   4   6        1.95        1.67      0.74 o
  -3   4   6       15.44       17.10      3.00 o
  -2   4   6        1.00        1.86      2.40 o
  -1   4   6        3.45        2.25      1.28 o
   0   4   6        5.77        6.69      1.47 o
   1   4   6        0.66       -0.13      2.53 o
   2   4   6        3.27        5.59      2.93 o
   3   4   6        1.03       -0.13      3.33 o
  -9   5   6        4.28        5.86      2.66 o
  -8   5   6        1.37        0.67      2.40 o
  -7   5   6       14.05       12.58      1.05 o
  -6   5   6       21.60       18.94      1.04 o
  -5   5   6        1.50        2.62      0.78 o
  -4   5   6       27.02       28.61      1.20 o
  -3   5   6      122.61      128.89      2.53 o
  -2   5   6        7.27        7.45      2.40 o
  -1   5   6        0.31       -0.07      1.39 o
   0   5   6        6.68        7.72      2.53 o
   1   5   6        1.97        2.66      2.93 o
   2   5   6       13.79       14.38      3.46 o
  -8   6   6        0.37       -0.93      2.53 o
  -7   6   6        2.00        2.45      1.33 o
  -6   6   6        7.33       10.61      1.59 o
  -5   6   6        0.81        1.23      1.55 o
  -4   6   6       95.38      102.50      4.39 o
  -3   6   6       27.63       31.82      3.46 o
  -2   6   6        9.94        7.85      2.80 o
  -1   6   6       12.63       16.24      3.33 o
   0   6   6        7.24        5.19      3.19 o
   1   6   6        0.08       -0.53      2.66 o
  -7   7   6        1.67        0.13      2.66 o
  -6   7   6        0.30        0.49      1.43 o
  -5   7   6        1.07       -1.06      2.26 o
  -4   7   6        1.11        2.66      2.53 o
  -3   7   6        1.51        2.93      2.80 o
  -2   7   6        0.02        0.67      2.53 o
  -1   7   6        0.65        0.93      3.06 o
   0   7   6        6.64        5.06      3.19 o
  -6   8   6        0.11       -0.80      2.80 o
  -5   8   6        9.58       11.32      2.80 o
  -4   8   6        0.09       -2.66      2.93 o
  -3   8   6        0.11        0.27      3.19 o
  -1 -10   7        0.00       -0.13      2.00 o
   0 -10   7        0.80        0.13      1.86 o
   1 -10   7        1.46        0.56      1.45 o
   2 -10   7        7.10        5.67      1.53 o
   3 -10   7        3.54        5.06      2.80 o
   4 -10   7       26.29       28.09      3.59 o
  -3  -9   7        0.94        1.06      2.53 o
  -2  -9   7       11.17       10.38      2.66 o
  -1  -9   7        0.67        0.80      2.00 o
   0  -9   7        0.01       -0.27      1.86 o
   1  -9   7       16.76       16.13      1.76 o
   2  -9   7        0.18       -0.27      1.50 o
   3  -9   7       65.82       71.79      2.75 o
   4  -9   7       15.07       18.37      3.06 o
   5  -9   7        0.81       -0.40      2.66 o
  -5  -8   7        0.07        3.06      3.06 o
  -4  -8   7        0.10        0.93      2.53 o
  -3  -8   7       12.40       13.71      2.80 o
  -2  -8   7       15.30       15.44      2.66 o
  -1  -8   7       11.56       12.91      2.40 o
   0  -8   7        7.13        4.79      2.00 o
   1  -8   7        0.60       -0.04      1.40 o
   2  -8   7       42.53       47.89      2.25 o
   3  -8   7       21.53       18.98      1.82 o
   4  -8   7       14.54       28.62      3.19 o
   5  -8   7        0.05       -0.80      2.53 o
   6  -8   7        0.69       -0.13      2.66 o
  -6  -7   7        1.12        1.60      2.93 o
  -5  -7   7        0.52        0.40      2.53 o
  -4  -7   7        1.57        0.13      2.66 o
  -3  -7   7       98.33       97.98      4.39 o
  -2  -7   7        0.14       -0.40      2.13 o
  -1  -7   7       26.50       27.38      1.76 o
   0  -7   7        1.95        1.29      1.28 o
   1  -7   7        0.51        0.97      1.07 o
   2  -7   7       18.69       15.61      2.00 o
   3  -7   7        0.03        0.13      1.09 o
   4  -7   7        0.32        1.86      2.26 o
   5  -7   7        0.48        0.74      1.85 o
   6  -7   7        0.00        1.71      3.26 o
  -6  -6   7        0.06        0.27      2.66 o
  -5  -6   7       11.10       15.44      3.06 o
  -4  -6   7      128.65      123.94      4.93 o
  -3  -6   7       38.45       37.01      3.33 o
  -2  -6   7        2.71        3.03      1.08 o
  -1  -6   7        1.33        0.65      1.13 o
   0  -6   7       43.97       43.41      1.54 o
   1  -6   7        0.38        0.39      0.83 o
   2  -6   7        0.49       -0.49      1.13 o
   3  -6   7        2.16        3.75      1.09 o
   4  -6   7       13.89       12.60      1.48 o
   5  -6   7        2.36        0.81      1.78 o
   6  -6   7        4.83        4.66      3.33 o
  -7  -5   7        0.65       -1.06      2.66 o
  -6  -5   7        1.75        2.13      2.40 o
  -5  -5   7       16.40       12.78      2.53 o
  -4  -5   7       13.99        9.85      2.66 o
  -3  -5   7       19.51       16.91      2.26 o
  -2  -5   7        1.34        0.94      0.92 o
  -1  -5   7       17.51       18.88      0.96 o
   0  -5   7       55.01       57.97      1.46 o
   1  -5   7        4.92        6.64      0.99 o
   2  -5   7        2.70        3.77      1.17 o
   3  -5   7       48.77       51.21      1.83 o
   4  -5   7        0.00        0.42      1.55 o
   5  -5   7        6.32        4.16      1.47 o
   6  -5   7        7.96        9.85      3.46 o
  -8  -4   7        0.90       -1.06      2.66 o
  -7  -4   7       14.13       12.78      2.66 o
  -6  -4   7       12.45        7.19      2.93 o
  -5  -4   7       10.03        8.65      2.40 o
  -4  -4   7       12.04        7.85      2.53 o
  -3  -4   7       60.91       60.45      1.34 o
  -2  -4   7       48.58       45.99      2.33 o
  -1  -4   7        0.73        1.67      0.71 o
   0  -4   7        0.13        0.40      0.85 o
   1  -4   7       41.20       41.10      1.24 o
   2  -4   7      228.18      235.06      5.75 o
   3  -4   7        1.59        1.53      1.37 o
   4  -4   7        9.95        8.12      2.80 o
   5  -4   7        0.04       -1.20      1.55 o
   6  -4   7        0.00        2.26      2.93 o
  -8  -3   7        0.42        0.13      2.93 o
  -7  -3   7       22.90       15.71      2.66 o
  -6  -3   7        0.43        0.54      0.88 o
  -5  -3   7       10.94        8.70      0.90 o
  -4  -3   7       14.19       12.78      2.13 o
  -3  -3   7        4.59        5.11      1.14 o
  -2  -3   7       18.56       18.67      0.92 o
  -1  -3   7       66.64       60.60      1.14 o
   0  -3   7      144.19      142.53      4.97 o
   1  -3   7       12.84       12.34      1.04 o
   2  -3   7       29.69       29.05      1.44 o
   3  -3   7        0.00        0.09      1.34 o
   4  -3   7       10.11        8.32      1.66 o
   5  -3   7        0.84        0.25      1.72 o
   6  -3   7        5.62        5.78      1.77 o
  -9  -2   7        0.97        3.06      3.06 o
  -8  -2   7        0.82        1.96      1.45 o
  -7  -2   7       37.89       36.12      2.04 o
  -6  -2   7        4.10        5.41      0.90 o
  -5  -2   7        2.97        2.90      0.56 o
  -4  -2   7      150.33      143.16      4.00 o
  -3  -2   7        1.53        2.66      1.21 o
  -2  -2   7       26.56       23.88      1.69 o
  -1  -2   7        5.01        4.16      0.73 o
   0  -2   7      860.54      905.53     11.03 o
   1  -2   7       51.67       56.57      1.94 o
   2  -2   7       20.90       21.17      1.86 o
   3  -2   7       36.97       33.17      1.91 o
   4  -2   7       17.02       14.38      2.66 o
   5  -2   7       14.30       12.51      2.53 o
   6  -2   7        0.60        0.27      2.40 o
  -9  -1   7        5.38        5.59      2.80 o
  -8  -1   7        0.37        0.53      1.33 o
  -7  -1   7        1.21        0.41      1.34 o
  -6  -1   7       23.77       23.28      1.40 o
  -5  -1   7      100.88       97.86      3.02 o
  -4  -1   7        0.00        0.65      1.27 o
  -3  -1   7       10.09       10.40      1.31 o
  -2  -1   7        2.86        2.59      1.08 o
  -1  -1   7       40.77       37.31      1.09 o
   0  -1   7      115.38       98.97      2.87 o
   1  -1   7        0.54        0.83      0.84 o
   2  -1   7        1.11        1.20      1.28 o
   3  -1   7       69.62       67.09      3.73 o
   4  -1   7       32.44       31.55      3.19 o
   5  -1   7        0.40       -0.53      2.40 o
   6  -1   7        0.72       -1.60      2.53 o
  -9   0   7       13.47       14.75      1.89 o
  -8   0   7        0.24        0.84      1.40 o
  -7   0   7       74.31       79.51      2.01 o
  -6   0   7      202.87      225.96      3.86 o
  -5   0   7       29.63       31.82      2.66 o
  -4   0   7        1.67        0.91      1.27 o
  -3   0   7       41.78       37.60      2.94 o
  -2   0   7       26.75       24.01      1.50 o
  -1   0   7       89.50       82.84      2.21 o
   0   0   7        6.02        5.67      1.41 o
   1   0   7       12.39       14.38      2.66 o
   2   0   7        4.23        5.11      1.53 o
   3   0   7       24.86       24.23      3.19 o
   4   0   7       18.93       16.24      2.93 o
   5   0   7        0.38        1.46      2.80 o
  -9   1   7        1.17        0.67      2.40 o
  -8   1   7        0.14       -1.60      2.40 o
  -7   1   7      390.20      428.47      5.17 o
  -6   1   7       13.35       12.91      2.40 o
  -5   1   7       41.21       41.88      1.18 o
  -4   1   7       20.96       19.71      0.82 o
  -3   1   7       95.35       93.57      3.79 o
  -2   1   7       47.76       45.79      2.53 o
  -1   1   7        3.08        3.14      1.27 o
   0   1   7       67.97       73.85      5.06 o
   1   1   7        5.58        6.26      2.66 o
   2   1   7       19.98       21.03      3.06 o
   3   1   7        0.20       -0.67      2.66 o
   4   1   7        3.33        2.93      2.53 o
   5   1   7        0.00        0.13      2.80 o
  -9   2   7        3.55        6.12      2.53 o
  -8   2   7        6.55        5.06      2.26 o
  -7   2   7       55.33       61.03      3.46 o
  -6   2   7        0.05       -0.02      1.12 o
  -5   2   7        2.77        2.80      0.92 o
  -4   2   7       25.37       29.79      2.86 o
  -3   2   7       47.09       52.32      2.53 o
  -2   2   7        5.58        6.77      1.40 o
  -1   2   7        3.97        2.04      1.04 o
   0   2   7      117.64      118.58      5.46 o
   1   2   7        6.32        3.99      2.40 o
   2   2   7       12.28        8.92      2.66 o
   3   2   7       40.86       46.33      3.86 o
   4   2   7       25.15       32.35      3.73 o
  -9   3   7        6.33        5.86      2.40 o
  -8   3   7        2.17        3.22      1.46 o
  -7   3   7        6.27        6.05      1.07 o
  -6   3   7        4.74        4.35      1.00 o
  -5   3   7       13.57       15.37      1.34 o
  -4   3   7        2.84        2.09      1.23 o
  -3   3   7        1.08        1.10      1.31 o
  -2   3   7        4.34        5.23      1.14 o
  -1   3   7       31.61       34.08      2.40 o
   0   3   7       30.98       29.82      3.46 o
   1   3   7        2.58        0.53      2.80 o
   2   3   7        9.94        9.45      3.19 o
   3   3   7       51.33       55.64      4.26 o
  -9   4   7       12.13       13.45      2.80 o
  -8   4   7        3.16        2.62      0.97 o
  -7   4   7       36.02       33.63      1.46 o
  -6   4   7       45.08       38.51      1.47 o
  -5   4   7       12.39       12.03      0.97 o
  -4   4   7        0.10        0.12      1.16 o
  -3   4   7        4.46        3.73      2.40 o
  -2   4   7        0.74        0.48      1.28 o
  -1   4   7       17.52       17.97      2.53 o
   0   4   7        1.64        2.13      2.40 o
   1   4   7        4.60        3.06      3.06 o
   2   4   7        2.00        0.93      2.66 o
   3   4   7       11.45       14.78      3.73 o
  -9   5   7        2.57        1.60      2.53 o
  -8   5   7        0.24        0.13      2.26 o
  -7   5   7       84.62       92.49      2.67 o
  -6   5   7        5.99        7.69      1.01 o
  -5   5   7       18.49       17.71      1.13 o
  -4   5   7        7.03        9.19      2.66 o
  -3   5   7       20.01       21.43      2.93 o
  -2   5   7       30.68       34.87      1.89 o
  -1   5   7        1.27        3.19      2.93 o
   0   5   7       20.28       17.71      3.19 o
   1   5   7        3.54        3.99      2.93 o
   2   5   7        0.01       -0.27      2.93 o
  -8   6   7        1.43        0.00      2.40 o
  -7   6   7       11.17       10.77      1.57 o
  -6   6   7        5.72        4.71      1.55 o
  -5   6   7        0.89        0.53      1.60 o
  -4   6   7        7.43        5.19      2.66 o
  -3   6   7        0.91       -0.40      2.53 o
  -2   6   7        0.01        0.13      2.93 o
  -1   6   7        6.53        3.86      3.19 o
   0   6   7        0.45        1.86      3.33 o
  -7   7   7        0.32        0.53      2.53 o
  -6   7   7        6.02        6.30      1.69 o
  -5   7   7        4.07        5.32      2.66 o
  -4   7   7        3.51        5.19      2.93 o
  -3   7   7        0.01        1.73      2.93 o
  -2   7   7        0.01        0.27      3.06 o
  -1 -10   8        0.90        1.20      2.13 o
   0 -10   8        4.98        5.99      2.40 o
   1 -10   8        0.03       -0.45      1.57 o
   2 -10   8        9.45       10.17      1.79 o
   3 -10   8        0.00        0.30      1.53 o
  -3  -9   8        0.08       -1.06      2.66 o
  -2  -9   8        0.33        2.80      2.53 o
  -1  -9   8       25.33       27.29      3.06 o
   0  -9   8        0.21        2.26      2.13 o
   1  -9   8        5.20        4.83      1.55 o
   2  -9   8        0.48       -0.18      1.57 o
   3  -9   8       13.52       14.65      1.91 o
   4  -9   8        0.12        1.60      2.66 o
  -4  -8   8        3.61        5.06      2.80 o
  -3  -8   8       15.92       13.05      2.80 o
  -2  -8   8        0.39        0.80      2.40 o
  -1  -8   8        8.42        6.39      2.40 o
   0  -8   8        1.79        3.01      1.55 o
   1  -8   8        0.03       -0.33      1.41 o
   2  -8   8        2.10        0.93      1.51 o
   3  -8   8        2.29        3.45      1.65 o
   4  -8   8        1.72        1.33      2.53 o
   5  -8   8       10.34       12.38      2.93 o
  -6  -7   8        0.08       -0.40      2.93 o
  -5  -7   8        3.38        1.33      2.80 o
  -4  -7   8       22.52       26.22      3.33 o
  -3  -7   8      134.62      138.84      5.06 o
  -2  -7   8        4.27        3.23      1.66 o
  -1  -7   8       11.62       12.05      1.43 o
   0  -7   8       13.90       10.35      1.20 o
   1  -7   8        2.72        1.55      1.11 o
   2  -7   8        5.24        4.82      1.53 o
   3  -7   8        0.89        1.27      1.55 o
   4  -7   8        9.73        8.10      1.91 o
   5  -7   8        3.49        4.11      1.97 o
  -6  -6   8        0.64        0.00      3.06 o
  -5  -6   8        0.07        0.00      2.53 o
  -4  -6   8       82.95       86.40      4.53 o
  -3  -6   8       29.41       29.07      1.51 o
  -2  -6   8        2.81        1.11      1.07 o
  -1  -6   8       11.41       12.03      1.06 o
   0  -6   8       48.99       50.30      1.98 o
   1  -6   8       20.64       18.26      1.66 o
   2  -6   8        0.91        0.20      1.36 o
   3  -6   8       12.77       12.06      1.24 o
   4  -6   8        0.21        0.46      1.72 o
   5  -6   8        2.72        2.26      2.80 o
   6  -6   8        0.46       -0.53      3.19 o
  -7  -5   8        0.42       -0.67      3.06 o
  -6  -5   8        1.34        0.53      2.40 o
  -5  -5   8        0.23        0.13      2.53 o
  -4  -5   8        0.17        0.00      2.40 o
  -3  -5   8        2.89        2.80      0.75 o
  -2  -5   8       10.94        9.32      0.96 o
  -1  -5   8        2.47        2.37      1.06 o
   0  -5   8       11.96       10.53      1.31 o
   1  -5   8      109.70      106.59      2.07 o
   2  -5   8        0.01        1.39      1.19 o
   3  -5   8       16.24       20.77      2.00 o
   4  -5   8        3.04        4.79      2.53 o
   5  -5   8        2.40        3.03      3.00 o
   6  -5   8       16.90       15.04      3.46 o
  -8  -4   8        0.80       -0.53      3.06 o
  -7  -4   8        3.41        4.79      2.93 o
  -6  -4   8        0.56        1.20      2.26 o
  -5  -4   8        0.56        0.40      2.53 o
  -4  -4   8        0.08        0.67      2.13 o
  -3  -4   8       45.28       43.40      2.80 o
  -2  -4   8        0.37        0.34      0.75 o
  -1  -4   8       50.85       52.78      3.66 o
   0  -4   8        0.02        0.63      0.85 o
   1  -4   8        8.50       12.00      1.86 o
   2  -4   8        5.71        6.69      1.10 o
   3  -4   8        8.28        6.52      2.40 o
   4  -4   8        0.29       -0.34      1.63 o
   5  -4   8        1.06        2.14      1.69 o
   6  -4   8       17.91       18.90      3.73 o
  -8  -3   8        0.59       -1.06      2.80 o
  -7  -3   8        0.16        1.06      2.66 o
  -6  -3   8        0.90        0.77      0.58 o
  -5  -3   8        0.00        0.34      1.08 o
  -4  -3   8       25.98       25.80      1.08 o
  -3  -3   8      123.45      128.20      4.26 o
  -2  -3   8       28.40       29.55      2.46 o
  -1  -3   8       83.20       81.37      1.64 o
   0  -3   8       86.43       77.27      3.66 o
   1  -3   8       39.19       40.43      1.40 o
   2  -3   8       85.20       80.35      2.00 o
   3  -3   8       34.63       33.28      3.06 o
   4  -3   8        7.19        8.38      2.06 o
   5  -3   8        4.03        5.10      3.46 o
   6  -3   8        6.29        2.80      3.06 o
  -9  -2   8        0.00        1.73      2.93 o
  -8  -2   8        2.73        1.60      2.53 o
  -7  -2   8        0.70        0.62      0.87 o
  -6  -2   8        6.55        5.58      1.18 o
  -5  -2   8        4.18        4.53      0.95 o
  -4  -2   8      157.41      150.69      4.53 o
  -3  -2   8       39.87       34.62      2.73 o
  -2  -2   8        1.37        2.48      1.31 o
  -1  -2   8       18.83       17.90      1.02 o
   0  -2   8      102.11      102.33      1.97 o
   1  -2   8       16.06       13.89      2.00 o
   2  -2   8        0.00        0.00      1.46 o
   3  -2   8        0.10       -1.06      2.26 o
   4  -2   8        0.64        1.60      2.40 o
   5  -2   8        1.09        2.80      2.66 o
  -9  -1   8        6.35        7.99      3.06 o
  -8  -1   8        0.78        0.80      2.66 o
  -7  -1   8        0.01        0.61      1.23 o
  -6  -1   8       64.99       68.55      2.93 o
  -5  -1   8       28.37       30.62      2.93 o
  -4  -1   8       23.68       25.23      1.88 o
  -3  -1   8       10.02        8.31      1.46 o
  -2  -1   8       35.29       30.81      1.74 o
  -1  -1   8       24.86       22.72      0.81 o
   0  -1   8        9.39        7.15      1.04 o
   1  -1   8      124.15      121.45      2.63 o
   2  -1   8       17.37       16.72      1.60 o
   3  -1   8        7.75        5.99      2.80 o
   4  -1   8        0.20        2.00      2.53 o
   5  -1   8        0.56        0.80      2.66 o
  -9   0   8        4.70        5.86      2.80 o
  -8   0   8       15.42       14.91      2.80 o
  -7   0   8       10.82       10.67      1.53 o
  -6   0   8        0.44        0.80      2.40 o
  -5   0   8       15.83       13.18      2.40 o
  -4   0   8        4.19        4.19      0.64 o
  -3   0   8      129.74      147.27      3.01 o
  -2   0   8        4.97        2.53      1.32 o
  -1   0   8        0.74        1.80      1.32 o
   0   0   8        7.82        8.79      2.40 o
   1   0   8       19.84       20.23      2.66 o
   2   0   8        9.98        7.72      2.66 o
   3   0   8       18.54       17.57      3.19 o
   4   0   8        0.67       -0.67      2.66 o
   5   0   8        2.15        1.86      2.93 o
  -9   1   8        4.45        6.52      2.80 o
  -8   1   8        0.70        3.46      2.53 o
  -7   1   8       10.26        9.58      2.53 o
  -6   1   8        0.22       -0.27      2.00 o
  -5   1   8        1.65        1.30      0.65 o
  -4   1   8       25.62       28.28      0.88 o
  -3   1   8       50.42       52.76      1.60 o
  -2   1   8        2.66        1.03      1.31 o
  -1   1   8       36.04       35.11      1.88 o
   0   1   8        1.60        0.27      2.40 o
   1   1   8        4.71        5.46      2.66 o
   2   1   8        9.33        8.52      2.93 o
   3   1   8       13.23       16.91      3.19 o
   4   1   8       14.99       16.64      3.19 o
  -9   2   8        1.37        1.33      2.40 o
  -8   2   8        1.95        1.60      2.26 o
  -7   2   8        1.50        0.53      2.00 o
  -6   2   8        4.39        3.15      1.08 o
  -5   2   8        0.54        0.72      0.92 o
  -4   2   8        3.53        4.11      0.87 o
  -3   2   8        5.51        6.49      2.00 o
  -2   2   8        0.02       -0.01      1.10 o
  -1   2   8        0.00       -0.14      1.47 o
   0   2   8       10.86        9.19      3.06 o
   1   2   8        0.40        0.00      2.40 o
   2   2   8        0.02       -0.40      2.66 o
   3   2   8       20.30       23.83      3.59 o
  -9   3   8        0.54        0.13      2.26 o
  -8   3   8        1.80        1.79      1.36 o
  -7   3   8        0.36        0.65      1.27 o
  -6   3   8       29.13       29.61      1.31 o
  -5   3   8        5.37        7.21      1.02 o
  -4   3   8        4.23        2.68      1.06 o
  -3   3   8        0.25        0.47      1.06 o
  -2   3   8       13.91       14.90      1.62 o
  -1   3   8       14.24       14.64      3.33 o
   0   3   8        0.21        0.80      2.80 o
   1   3   8       12.37       12.11      3.33 o
   2   3   8       34.44       34.21      4.13 o
   3   3   8       11.59       13.84      3.73 o
  -9   4   8        6.59        9.98      2.66 o
  -8   4   8        1.31        1.86      1.34 o
  -7   4   8       25.06       25.51      1.40 o
  -6   4   8        3.06        2.96      1.05 o
  -5   4   8        2.89        2.33      1.04 o
  -4   4   8        0.10        1.15      1.35 o
  -3   4   8      105.39      124.81      3.00 o
  -2   4   8        2.64        1.72      1.47 o
  -1   4   8        5.89        5.06      3.06 o
   0   4   8        0.23        3.33      3.06 o
   1   4   8        2.65        3.86      2.80 o
   2   4   8        1.32        1.33      3.19 o
  -8   5   8        0.05        1.46      2.26 o
  -7   5   8        9.40        8.40      1.59 o
  -6   5   8        0.09        0.53      1.51 o
  -5   5   8        4.25        3.22      1.50 o
  -4   5   8       80.66       85.46      4.53 o
  -3   5   8       83.27       91.05      4.79 o
  -2   5   8        6.05        7.45      3.06 o
  -1   5   8        0.00       -1.86      2.66 o
   0   5   8        2.78        0.00      3.19 o
  -7   6   8        4.81        3.76      1.55 o
  -6   6   8        0.15       -0.23      1.65 o
  -5   6   8        1.25        1.18      1.66 o
  -4   6   8       19.05       18.10      3.33 o
  -3   6   8        1.88        0.93      2.93 o
  -2   6   8        0.11       -1.06      2.66 o
  -1   6   8        0.15        0.00      2.93 o
   0 -10   9        5.10        5.39      1.79 o
   1 -10   9        0.93       -0.42      1.69 o
  -3  -9   9        3.80        2.80      2.80 o
  -2  -9   9        0.48        1.06      2.66 o
  -1  -9   9        8.21       13.45      2.93 o
   0  -9   9        0.28        1.29      1.53 o
   1  -9   9        0.10        0.40      1.60 o
   2  -9   9        6.14       10.81      1.83 o
   3  -9   9       10.06       11.36      1.93 o
  -4  -8   9        6.79        5.06      2.80 o
  -3  -8   9        4.54        5.46      2.80 o
  -2  -8   9        5.55        6.26      2.53 o
  -1  -8   9       13.58       14.41      2.26 o
   0  -8   9        3.65        6.00      1.57 o
   1  -8   9        2.05        3.39      2.33 o
   2  -8   9       13.79       17.24      1.91 o
   3  -8   9        7.90        8.87      1.82 o
   4  -8   9       10.77       10.78      2.80 o
  -5  -7   9        7.45        8.52      3.19 o
  -4  -7   9        2.92        4.79      2.66 o
  -3  -7   9        0.00        1.60      2.53 o
  -2  -7   9        2.01        2.13      2.13 o
  -1  -7   9        0.01        0.17      0.92 o
   0  -7   9        3.98        4.38      1.86 o
   1  -7   9        0.77        0.21      1.44 o
   2  -7   9        1.32        0.82      1.50 o
   3  -7   9        3.94        4.61      1.72 o
   4  -7   9        1.44        3.07      1.82 o
   5  -7   9        0.27        1.60      3.06 o
  -6  -6   9        0.96        3.99      2.93 o
  -5  -6   9        0.21        1.73      2.26 o
  -4  -6   9        0.65        0.53      2.66 o
  -3  -6   9        0.22       -0.67      2.53 o
  -2  -6   9       41.98       44.20      1.86 o
  -1  -6   9       22.92       25.24      1.57 o
   0  -6   9       36.51       35.56      1.77 o
   1  -6   9        0.07        0.71      1.37 o
   2  -6   9        0.01        1.43      1.14 o
   3  -6   9        3.47        2.39      1.32 o
   4  -6   9        0.11        1.20      2.53 o
   5  -6   9        5.27        6.66      3.06 o
  -7  -5   9        0.10       -1.20      3.06 o
  -6  -5   9        3.72        4.39      2.66 o
  -5  -5   9        2.91        3.59      2.53 o
  -4  -5   9        8.66       10.25      2.66 o
  -3  -5   9        1.44       -1.06      2.00 o
  -2  -5   9       16.26       15.95      1.19 o
  -1  -5   9       26.46       24.19      1.53 o
   0  -5   9       39.96       37.12      3.13 o
   1  -5   9        0.28        0.10      1.04 o
   2  -5   9        1.10        0.47      1.55 o
   3  -5   9        3.53        4.26      2.40 o
   4  -5   9        3.29        2.93      2.53 o
   5  -5   9        0.05       -0.88      1.69 o
  -8  -4   9        0.38        1.46      3.06 o
  -7  -4   9       12.70       11.18      3.19 o
  -6  -4   9        1.98        3.33      2.66 o
  -5  -4   9        2.17        3.86      2.40 o
  -4  -4   9        7.59        7.04      1.33 o
  -3  -4   9       14.13       12.97      1.13 o
  -2  -4   9       28.13       23.54      3.26 o
  -1  -4   9       26.40       21.57      2.93 o
   0  -4   9       48.52       49.83      4.39 o
   1  -4   9       40.76       33.82      2.40 o
   2  -4   9        0.64        0.82      1.06 o
   3  -4   9        0.97        1.60      2.40 o
   4  -4   9        2.23        1.28      1.78 o
   5  -4   9        5.40        3.86      1.79 o
  -8  -3   9        1.22        1.20      2.93 o
  -7  -3   9        9.02        8.25      2.93 o
  -6  -3   9        2.30        1.60      2.13 o
  -5  -3   9        4.29        3.88      0.75 o
  -4  -3   9       32.32       37.94      3.33 o
  -3  -3   9        0.24       -0.40      2.00 o
  -2  -3   9       12.67       11.32      2.26 o
  -1  -3   9        0.81        1.60      1.07 o
   0  -3   9      112.47      105.49      2.56 o
   1  -3   9        0.06        0.55      0.97 o
   2  -3   9       19.64       15.92      1.34 o
   3  -3   9        3.12        3.26      1.69 o
   4  -3   9        0.05        0.62      1.74 o
   5  -3   9        1.00       -0.11      1.82 o
  -8  -2   9        0.27       -0.40      2.66 o
  -7  -2   9        3.26        1.86      2.40 o
  -6  -2   9       15.06       13.18      2.66 o
  -5  -2   9        4.42        6.52      2.26 o
  -4  -2   9        2.77        2.66      2.13 o
  -3  -2   9        6.65        4.39      2.26 o
  -2  -2   9       49.97       44.97      4.99 o
  -1  -2   9      337.22      341.93      9.45 o
   0  -2   9      103.63      108.30      4.19 o
   1  -2   9        9.50        8.77      2.60 o
   2  -2   9       10.71        9.45      1.73 o
   3  -2   9        0.11        0.13      2.40 o
   4  -2   9        0.26       -0.40      2.66 o
   5  -2   9        0.03        1.06      2.53 o
  -9  -1   9        0.15        0.00      2.66 o
  -8  -1   9        0.29       -0.53      2.53 o
  -7  -1   9        4.17        2.26      2.53 o
  -6  -1   9       27.32       25.56      2.93 o
  -5  -1   9        1.55        2.80      2.40 o
  -4  -1   9        0.81        1.20      2.13 o
  -3  -1   9        1.62        0.80      2.26 o
  -2  -1   9        4.24        3.33      2.13 o
  -1  -1   9      133.09      121.67      2.26 o
   0  -1   9       67.62       66.39      2.40 o
   1  -1   9        0.01       -0.22      1.18 o
   2  -1   9       18.89       19.44      3.06 o
   3  -1   9        1.22        0.13      2.66 o
   4  -1   9        0.14        0.27      2.66 o
  -9   0   9        0.99        1.46      2.80 o
  -8   0   9        6.10        5.99      2.93 o
  -7   0   9       63.94       63.37      3.86 o
  -6   0   9       29.53       31.55      3.06 o
  -5   0   9       22.25       20.10      2.66 o
  -4   0   9        2.31        1.96      0.64 o
  -3   0   9       48.97       44.99      2.93 o
  -2   0   9       12.83       10.42      1.13 o
  -1   0   9        4.60        3.86      2.26 o
   0   0   9       18.13       19.64      1.39 o
   1   0   9        2.46        2.19      1.28 o
   2   0   9        0.96        0.93      2.66 o
   3   0   9        0.63        1.60      2.66 o
   4   0   9        1.69       -0.80      2.80 o
  -9   1   9        1.18        2.13      2.66 o
  -8   1   9        6.86        5.59      2.66 o
  -7   1   9       31.55       29.29      2.93 o
  -6   1   9        0.23       -0.93      2.13 o
  -5   1   9        0.43        0.58      0.61 o
  -4   1   9        0.58        0.17      0.63 o
  -3   1   9        5.90        6.00      0.85 o
  -2   1   9       16.14       13.05      2.53 o
  -1   1   9        3.89        2.27      1.72 o
   0   1   9       11.94       12.65      3.06 o
   1   1   9        4.42        4.66      2.80 o
   2   1   9        6.70        4.66      3.06 o
   3   1   9        0.19        0.80      3.06 o
  -9   2   9        3.93        2.53      2.40 o
  -8   2   9        0.47        0.00      2.26 o
  -7   2   9        1.17        1.06      2.13 o
  -6   2   9        4.53        5.06      2.00 o
  -5   2   9        2.34        2.02      0.73 o
  -4   2   9        3.05        3.16      0.89 o
  -3   2   9        1.29        0.34      1.27 o
  -2   2   9        0.02        0.18      1.50 o
  -1   2   9       71.85       68.16      3.99 o
   0   2   9       16.31       10.38      2.93 o
   1   2   9        8.06       12.25      3.33 o
   2   2   9        6.34        3.33      2.66 o
  -8   3   9        0.36        1.60      1.31 o
  -7   3   9        0.36       -0.12      1.27 o
  -6   3   9        1.79        1.46      1.21 o
  -5   3   9        0.10        0.30      1.17 o
  -4   3   9        4.87        4.55      1.18 o
  -3   3   9        8.76        8.98      1.34 o
  -2   3   9        0.04        1.46      2.80 o
  -1   3   9       21.53       17.17      3.06 o
   0   3   9        1.82        1.60      3.06 o
   1   3   9        0.76        3.86      3.33 o
   2   3   9        0.02       -0.67      3.33 o
  -8   4   9        3.21        2.93      2.13 o
  -7   4   9        7.28        8.11      1.55 o
  -6   4   9        8.42        8.44      1.23 o
  -5   4   9        0.01       -0.26      1.06 o
  -4   4   9        1.58        1.98      1.43 o
  -3   4   9       59.13       56.04      4.13 o
  -2   4   9        6.94        5.99      2.93 o
  -1   4   9        0.66       -2.13      3.06 o
   0   4   9        7.12        5.72      3.19 o
   1   4   9        4.00        5.86      3.06 o
  -7   5   9        4.36        4.62      1.59 o
  -6   5   9        0.03       -0.41      1.63 o
  -5   5   9        0.28        2.02      1.65 o
  -4   5   9       32.95       38.87      3.86 o
  -3   5   9       17.73       16.37      3.46 o
  -2   5   9        0.43        0.53      3.19 o
  -1   5   9        1.71       -0.27      2.93 o
  -5   6   9        2.61        3.39      1.85 o
  -4   6   9        2.18        1.06      2.93 o
  -3   6   9        0.13        2.00      2.93 o
  -2  -9  10        2.89        0.67      2.80 o
  -1  -9  10        0.19       -0.53      2.80 o
   0  -9  10        0.67       -0.49      1.66 o
   1  -9  10        0.01        0.88      1.63 o
   2  -9  10       11.78       15.66      2.06 o
  -4  -8  10        0.96        1.60      2.66 o
  -3  -8  10        7.85        7.32      2.66 o
  -2  -8  10        0.10        1.73      2.40 o
  -1  -8  10       11.67       10.43      1.72 o
   0  -8  10        1.06        1.07      1.47 o
   1  -8  10        0.01        0.55      1.50 o
   2  -8  10        9.81       11.20      1.91 o
   3  -8  10        2.24        4.13      1.82 o
  -5  -7  10       10.15       10.38      2.93 o
  -4  -7  10       51.40       58.44      4.26 o
  -3  -7  10       16.79       17.44      2.80 o
  -2  -7  10        0.10        0.11      1.27 o
  -1  -7  10       10.02       11.31      1.50 o
   0  -7  10        4.66        3.97      1.33 o
   1  -7  10        0.15        0.57      1.40 o
   2  -7  10        1.28        1.82      1.53 o
   3  -7  10        1.12        0.53      1.69 o
   4  -7  10        3.45        4.79      2.93 o
  -6  -6  10        1.19        1.60      2.53 o
  -5  -6  10       10.98        8.79      2.66 o
  -4  -6  10       31.96       31.82      3.33 o
  -3  -6  10       23.10       24.63      2.93 o
  -2  -6  10        1.01        1.86      1.07 o
  -1  -6  10        8.17        9.97      1.30 o
   0  -6  10        4.73        4.96      1.23 o
   1  -6  10        2.62        1.16      1.35 o
   2  -6  10        0.77        0.15      1.69 o
   3  -6  10       23.82       23.50      2.29 o
   4  -6  10        0.60       -1.06      2.80 o
  -7  -5  10        2.22        1.33      2.66 o
  -6  -5  10       12.34       15.18      3.33 o
  -5  -5  10        0.59        0.67      2.66 o
  -4  -5  10        0.18        2.13      2.26 o
  -3  -5  10       41.22       43.31      3.86 o
  -2  -5  10        0.55        0.47      0.52 o
  -1  -5  10        0.07        0.51      0.75 o
   0  -5  10        0.34        1.20      2.53 o
   1  -5  10       21.60       21.87      1.91 o
   2  -5  10       16.47       19.33      2.73 o
   3  -5  10        1.55        1.46      2.40 o
   4  -5  10        0.60       -0.55      1.76 o
  -7  -4  10        3.75        3.06      3.06 o
  -6  -4  10        3.07        3.59      2.53 o
  -5  -4  10        7.91        6.92      2.26 o
  -4  -4  10        0.19        0.13      2.53 o
  -3  -4  10        0.00       -1.46      2.40 o
  -2  -4  10        6.14        7.72      2.66 o
  -1  -4  10       30.94       31.28      2.93 o
   0  -4  10       11.34       10.13      1.53 o
   1  -4  10       18.31       18.80      2.26 o
   2  -4  10        0.70        0.67      1.59 o
   3  -4  10        0.00        0.80      2.40 o
   4  -4  10        3.22        2.73      1.93 o
  -8  -3  10        0.99        3.06      2.66 o
  -7  -3  10        6.40        6.39      2.66 o
  -6  -3  10        0.05       -0.13      2.26 o
  -5  -3  10        1.75        0.40      2.13 o
  -4  -3  10       79.14       79.61      4.13 o
  -3  -3  10        5.37        6.26      2.40 o
  -2  -3  10       23.94       21.96      2.66 o
  -1  -3  10       26.88       29.05      1.49 o
   0  -3  10       77.11       74.34      5.19 o
   1  -3  10       14.47       17.22      1.24 o
   2  -3  10        0.38        0.80      2.26 o
   3  -3  10        1.21        0.87      1.79 o
   4  -3  10        2.69        1.99      1.93 o
  -8  -2  10        0.30        0.53      2.66 o
  -7  -2  10        2.29       -0.67      2.53 o
  -6  -2  10       13.59       17.31      2.93 o
  -5  -2  10       11.13        8.65      2.26 o
  -4  -2  10       30.58       28.22      2.80 o
  -3  -2  10        8.70        7.72      2.26 o
  -2  -2  10        1.50        1.20      0.76 o
  -1  -2  10        2.83        3.35      1.25 o
   0  -2  10        3.64        4.24      0.97 o
   1  -2  10        0.43       -0.37      1.10 o
   2  -2  10        1.71       -0.80      2.53 o
   3  -2  10        1.35        1.73      2.53 o
   4  -2  10        1.54        1.86      2.93 o
  -8  -1  10        0.52        4.26      2.66 o
  -7  -1  10        7.04        7.72      2.80 o
  -6  -1  10       93.40      101.17      4.53 o
  -5  -1  10        0.62        1.20      2.00 o
  -4  -1  10        0.04       -1.33      2.26 o
  -3  -1  10       31.79       27.61      4.06 o
  -2  -1  10       13.05       10.12      2.40 o
  -1  -1  10        3.67        4.40      0.76 o
   0  -1  10        2.46        2.60      1.13 o
   1  -1  10       19.87       17.71      2.13 o
   2  -1  10        1.49       -0.13      2.80 o
   3  -1  10        3.75        1.33      2.80 o
  -8   0  10        0.21        1.60      2.40 o
  -7   0  10      106.88      115.82      4.93 o
  -6   0  10       16.47       13.84      2.80 o
  -5   0  10        2.83        4.79      2.40 o
  -4   0  10        0.20        0.21      0.64 o
  -3   0  10       10.34       10.78      2.13 o
  -2   0  10        1.80        1.96      0.52 o
  -1   0  10        5.63        4.72      0.97 o
   0   0  10       13.95       13.29      1.48 o
   1   0  10       12.80       13.18      2.93 o
   2   0  10        0.80       -1.20      2.93 o
   3   0  10        0.25        0.00      2.66 o
  -8   1  10        7.19        9.05      2.66 o
  -7   1  10       23.81       29.15      3.06 o
  -6   1  10        0.19        1.20      2.26 o
  -5   1  10        2.39        2.93      2.13 o
  -4   1  10        0.03        0.33      0.39 o
  -3   1  10        2.65        3.51      1.53 o
  -2   1  10        2.15        1.86      2.13 o
  -1   1  10        1.60        2.34      1.88 o
   0   1  10       13.16       10.38      2.93 o
   1   1  10        2.60        0.67      3.06 o
   2   1  10        0.30        1.46      3.06 o
  -8   2  10        0.04       -0.93      2.26 o
  -7   2  10        5.74        3.46      2.26 o
  -6   2  10        1.52        0.13      2.00 o
  -5   2  10        0.00        0.45      1.40 o
  -4   2  10        0.07        0.54      0.94 o
  -3   2  10        0.26        1.47      1.63 o
  -2   2  10        0.00        1.39      1.79 o
  -1   2  10        6.54        7.85      3.19 o
   0   2  10        0.46        0.93      2.93 o
   1   2  10        1.80        2.93      3.19 o
  -7   3  10        2.63        3.06      2.00 o
  -6   3  10       12.96       11.58      2.13 o
  -5   3  10        1.56        1.76      1.53 o
  -4   3  10        0.33        0.38      1.60 o
  -3   3  10        0.10        2.11      1.60 o
  -2   3  10        5.22        6.12      3.06 o
  -1   3  10        1.10        3.19      2.66 o
   0   3  10        2.22        3.99      3.46 o
  -7   4  10       32.45       32.61      3.33 o
  -6   4  10        2.82        2.26      2.66 o
  -5   4  10        6.63        7.91      1.27 o
  -4   4  10        1.38        1.60      2.53 o
  -3   4  10        1.02        0.27      2.66 o
  -2   4  10        3.65        2.13      3.33 o
  -1   4  10        0.05        0.93      3.33 o
  -6   5  10        0.93        0.27      2.93 o
  -5   5  10        3.22        2.53      3.06 o
  -4   5  10        2.96        4.79      2.80 o
  -3   5  10        0.01        0.93      3.06 o
  -3  -8  11       19.97       23.70      3.46 o
  -2  -8  11        1.15       -0.67      2.80 o
  -1  -8  11        1.29        0.53      2.53 o
   0  -8  11        0.04       -1.33      2.66 o
   1  -8  11        0.48        1.06      2.80 o
   2  -8  11        1.98        2.00      2.80 o
  -4  -7  11       22.60       22.10      3.33 o
  -3  -7  11        4.61        2.26      2.80 o
  -2  -7  11        0.20        0.53      2.26 o
  -1  -7  11        6.03        4.79      2.53 o
   0  -7  11        0.00       -0.80      2.53 o
   1  -7  11        0.14        0.53      2.66 o
   2  -7  11        1.28        2.80      2.80 o
   3  -7  11        0.38        1.86      2.93 o
  -5  -6  11        9.00        7.59      2.80 o
  -4  -6  11        3.28        3.59      2.53 o
  -3  -6  11        0.02       -1.86      2.66 o
  -2  -6  11       18.80       21.96      3.33 o
  -1  -6  11        2.69        0.13      2.53 o
   0  -6  11        1.14       -0.80      2.66 o
   1  -6  11        5.92        6.12      2.93 o
   2  -6  11        1.47        1.46      1.82 o
   3  -6  11        1.18       -1.60      2.53 o
  -6  -5  11        0.09       -0.67      2.93 o
  -5  -5  11        3.62        0.53      2.66 o
  -4  -5  11        2.86        3.73      2.26 o
  -3  -5  11        7.24        7.19      2.80 o
  -2  -5  11        9.92       13.45      3.06 o
  -1  -5  11        0.64       -0.53      2.13 o
   0  -5  11        2.44        1.33      2.26 o
   1  -5  11        0.23        0.03      1.50 o
   2  -5  11       15.52       19.36      2.01 o
   3  -5  11        0.21       -0.53      2.66 o
  -7  -4  11        1.62        3.06      2.80 o
  -6  -4  11        0.13        1.33      2.66 o
  -5  -4  11        2.05        0.67      2.53 o
  -4  -4  11        0.03        0.40      2.13 o
  -3  -4  11       10.26       10.25      2.93 o
  -2  -4  11        4.29        2.66      2.26 o
  -1  -4  11        2.89        2.80      2.13 o
   0  -4  11        0.26        0.10      1.31 o
   1  -4  11        2.78        4.11      1.60 o
   2  -4  11        0.78        0.85      1.72 o
   3  -4  11        0.48       -0.40      2.66 o
  -7  -3  11        2.20        2.00      2.66 o
  -6  -3  11        0.00       -0.40      2.66 o
  -5  -3  11        0.07        0.67      2.53 o
  -4  -3  11       32.75       30.22      3.06 o
  -3  -3  11        0.02        1.46      2.13 o
  -2  -3  11        4.02        2.80      2.53 o
  -1  -3  11        6.60        4.45      1.18 o
   0  -3  11        2.05        1.43      1.43 o
   1  -3  11        1.15        1.81      1.60 o
   2  -3  11        0.07       -1.33      2.26 o
   3  -3  11        1.41        1.49      1.97 o
  -8  -2  11        0.08        0.40      2.53 o
  -7  -2  11        0.10        1.20      2.66 o
  -6  -2  11       11.87       13.71      2.93 o
  -5  -2  11       27.17       29.02      3.06 o
  -4  -2  11        0.03       -1.20      2.53 o
  -3  -2  11        6.43        6.12      2.26 o
  -2  -2  11        0.94       -0.06      0.74 o
  -1  -2  11       11.20        8.71      1.35 o
   0  -2  11        1.71        0.53      2.26 o
   1  -2  11        6.15        4.26      2.53 o
   2  -2  11        0.28       -0.53      2.66 o
   3  -2  11        3.20        3.19      2.93 o
  -8  -1  11        3.80        7.32      2.80 o
  -7  -1  11        6.93        6.66      2.66 o
  -6  -1  11        4.33        7.45      2.40 o
  -5  -1  11        0.00        0.80      2.13 o
  -4  -1  11        0.00        0.80      2.40 o
  -3  -1  11       10.53        9.28      1.40 o
  -2  -1  11        1.79        0.53      2.13 o
  -1  -1  11        7.27        9.32      2.53 o
   0  -1  11        1.20        0.53      2.26 o
   1  -1  11        3.73        4.26      2.66 o
   2  -1  11        0.32        2.13      2.93 o
  -8   0  11        1.74        2.40      2.53 o
  -7   0  11        6.45        5.59      2.66 o
  -6   0  11        0.81        1.46      2.53 o
  -5   0  11        2.86        1.73      2.53 o
  -4   0  11        9.67        8.12      2.53 o
  -3   0  11       17.50       14.51      2.66 o
  -2   0  11        0.42        2.26      2.13 o
  -1   0  11        0.67        2.93      2.40 o
   0   0  11        0.14       -0.53      2.40 o
   1   0  11        0.00        1.06      2.66 o
   2   0  11        2.15        0.53      2.80 o
  -8   1  11        0.07        0.53      2.53 o
  -7   1  11        0.50        0.27      2.40 o
  -6   1  11        2.17        2.53      2.40 o
  -5   1  11        1.53        2.40      2.40 o
  -4   1  11        1.58        1.86      2.40 o
  -3   1  11        6.97        7.06      2.53 o
  -2   1  11        0.58        0.13      2.40 o
  -1   1  11        0.05        0.40      3.06 o
   0   1  11        1.13       -1.20      3.06 o
   1   1  11        0.69       -0.80      2.80 o
  -7   2  11        0.43        0.67      2.26 o
  -6   2  11       11.54       13.71      2.53 o
  -5   2  11        0.48        0.27      2.13 o
  -4   2  11        1.10        1.33      2.26 o
  -3   2  11        0.60        0.14      1.82 o
  -2   2  11        2.60        1.69      1.92 o
  -1   2  11        2.48        2.66      2.66 o
   0   2  11        0.23       -0.53      3.33 o
  -6   3  11        3.28        2.24      1.72 o
  -5   3  11        0.00       -0.58      1.66 o
  -4   3  11        0.02        0.08      1.72 o
  -3   3  11       19.49       22.76      3.86 o
  -2   3  11        1.83        3.73      2.66 o
  -1   3  11        3.56        2.66      3.06 o
  -5   4  11        1.59        1.20      3.06 o
  -4   4  11       16.96       15.97      3.33 o
  -3   4  11       21.08       18.90      3.46 o
  -1  -8  12        0.00       -2.40      2.80 o
   0  -8  12        2.27        2.26      2.80 o
  -4  -7  12        0.01       -1.60      3.06 o
  -3  -7  12        0.01       -0.53      2.53 o
  -2  -7  12        2.87        1.20      2.66 o
  -1  -7  12        0.35        0.93      2.53 o
   0  -7  12        6.21        8.52      2.66 o
   1  -7  12        6.26       10.65      3.33 o
  -5  -6  12        0.48        2.80      3.19 o
  -4  -6  12        0.36        1.06      2.93 o
  -3  -6  12        4.84        2.66      2.80 o
  -2  -6  12        7.01        6.12      2.93 o
  -1  -6  12        0.49        0.13      2.80 o
   0  -6  12        2.29        1.60      2.53 o
   1  -6  12        2.90        6.39      2.80 o
   2  -6  12        1.86        2.66      3.19 o
  -6  -5  12        2.94        3.46      2.93 o
  -5  -5  12        0.00       -0.93      2.80 o
  -4  -5  12        0.01       -1.46      2.40 o
  -3  -5  12        9.52        7.45      2.66 o
  -2  -5  12        0.19        0.53      2.66 o
  -1  -5  12        3.03        1.73      2.40 o
   0  -5  12        0.06        2.40      2.80 o
   1  -5  12        9.71        8.60      1.85 o
   2  -5  12        1.91        3.09      1.72 o
  -6  -4  12        0.90        4.39      2.93 o
  -5  -4  12        3.72        3.59      2.80 o
  -4  -4  12        4.53        4.39      2.53 o
  -3  -4  12        0.29       -0.13      2.93 o
  -2  -4  12        2.05        2.66      2.66 o
  -1  -4  12        0.14        0.53      2.53 o
   0  -4  12       26.47       26.49      3.59 o
   1  -4  12       10.25        9.76      1.82 o
   2  -4  12        3.11        2.53      2.40 o
  -7  -3  12        0.07       -1.20      2.93 o
  -6  -3  12        4.31        2.80      2.53 o
  -5  -3  12        0.69        0.80      2.26 o
  -4  -3  12        0.10       -1.33      2.40 o
  -3  -3  12        0.06        0.40      2.53 o
  -2  -3  12        3.45        4.79      2.40 o
  -1  -3  12       27.49       31.28      3.59 o
   0  -3  12       19.40       17.57      1.82 o
   1  -3  12        0.57        0.82      1.65 o
   2  -3  12        0.26       -0.38      1.79 o
  -7  -2  12        0.38        0.67      2.53 o
  -6  -2  12        3.43        0.80      2.53 o
  -5  -2  12        0.24        2.13      2.66 o
  -4  -2  12        2.80        3.99      2.53 o
  -3  -2  12        1.47        0.40      2.40 o
  -2  -2  12        5.96        2.66      2.53 o
  -1  -2  12       25.86       26.87      1.83 o
   0  -2  12        4.23        5.10      1.57 o
   2  -2  12        0.06       -1.33      2.80 o
  -7  -1  12        9.50        7.06      3.06 o
  -6  -1  12        9.02       11.18      2.93 o
  -5  -1  12        1.87        1.73      2.53 o
  -4  -1  12        0.05       -0.13      2.53 o
  -3  -1  12        5.13        6.26      2.66 o
  -2  -1  12        0.16        0.67      2.40 o
  -1  -1  12        6.47        5.99      2.93 o
   0  -1  12        0.86       -1.06      2.80 o
   1  -1  12        2.97        5.32      3.06 o
  -7   0  12        8.62        9.19      2.93 o
  -6   0  12        0.15        2.26      2.66 o
  -5   0  12        0.25       -0.67      2.40 o
  -4   0  12        0.79        0.00      2.26 o
  -3   0  12        7.45       11.45      2.66 o
  -2   0  12        0.50        2.00      2.53 o
  -1   0  12        0.06        1.00      1.83 o
   0   0  12        3.03        2.80      3.33 o
  -7   1  12        0.56       -0.80      2.66 o
  -6   1  12        1.46        1.06      2.40 o
  -5   1  12        1.01        2.40      2.40 o
  -4   1  12        0.84        0.40      2.40 o
  -3   1  12        2.38        4.79      2.66 o
  -2   1  12        0.23        0.66      1.93 o
  -1   1  12        9.65       11.71      3.73 o
  -6   2  12        0.05        0.00      2.40 o
  -5   2  12        0.26        0.80      2.40 o
  -4   2  12        0.91        0.83      1.89 o
  -3   2  12        0.48        0.68      1.98 o
  -2   2  12        0.13       -0.40      3.33 o
  -4  -6  13        0.95        1.46      2.66 o
  -3  -6  13        2.72        4.13      3.06 o
  -2  -6  13        1.49        0.40      2.80 o
  -1  -6  13        1.19        1.06      2.80 o
   0  -6  13        4.36        3.73      2.80 o
  -5  -5  13        0.00        0.80      3.19 o
  -4  -5  13        0.70        0.93      3.06 o
  -3  -5  13        0.36        0.67      3.06 o
  -2  -5  13        0.20        1.73      2.53 o
  -1  -5  13        1.90       -0.93      2.93 o
   0  -5  13        0.28        1.60      3.06 o
  -5  -4  13        0.04        0.40      3.06 o
  -4  -4  13        6.04        9.19      2.80 o
  -3  -4  13        0.38       -1.73      2.40 o
  -2  -4  13        2.69        1.46      2.80 o
  -1  -4  13        0.06        0.27      2.93 o
   0  -4  13       11.52       12.78      3.33 o
  -6  -3  13        0.44       -1.73      2.66 o
  -5  -3  13        1.44        0.53      2.66 o
  -4  -3  13       10.36       14.78      2.93 o
  -3  -3  13        0.12        0.93      2.80 o
  -2  -3  13        0.05        0.27      2.26 o
  -1  -3  13        5.78        5.99      2.53 o
   0  -3  13        6.37        3.46      2.80 o
  -6  -2  13       18.24       20.63      3.19 o
  -5  -2  13        0.58        1.86      2.80 o
  -4  -2  13        3.64        3.33      2.93 o
  -3  -2  13        5.95       10.25      2.80 o
  -2  -2  13        1.29        0.67      2.53 o
  -1  -2  13        0.08       -0.67      2.40 o
   0  -2  13        0.06        1.46      2.66 o
  -6  -1  13       11.52       10.78      3.06 o
  -5  -1  13        0.10       -1.20      2.53 o
  -4  -1  13        1.91        2.00      2.53 o
  -3  -1  13        2.91        4.13      2.53 o
  -2  -1  13        1.38        3.19      2.80 o
  -1  -1  13        0.12        0.40      2.93 o
  -6   0  13        0.49       -0.27      2.66 o
  -5   0  13        0.20        2.80      2.53 o
  -4   0  13        0.16        1.33      2.66 o
  -3   0  13        0.76        0.40      2.53 o
  -2   0  13        3.70        2.40      2.66 o
  -5   1  13        0.07       -1.06      2.53 o
  -4   1  13        1.54        2.93      2.80 o
  -3   1  13        0.06        0.44      1.97 o
  -3  -4  14        0.45        0.53      2.93 o
  -2  -4  14        0.53        0.93      3.19 o
  -4  -3  14        0.05        3.19      3.06 o
  -3  -3  14        1.45        3.06      2.93 o
  -2  -3  14        0.40       -2.00      2.80 o
  -4  -2  14        0.00       -0.40      2.80 o
  -3  -2  14        0.00        0.67      2.80 o
 
